# Supplementary material for: 5-[(E)-2-Bromo­benzyl­idene]-8-(2-bromo­phen­yl)-2-hy­droxy-10-methyl-3,10-di­aza­hexa­cyclo­[10.7.1.13,7.02,11.07,11.016,20]henicosa-1(20),12,14,16,18-pentaen-6-one
Source: Acta Crystallogr Sect E Struct Rep Online. 2010 Aug 21;66(Pt 9):o2376–7. doi: 10.1107/S1600536810033295 (PMC3007989; doi:10.1107/S1600536810033295)
Supplement: Supplementary file 1 [file e-66-o2376-sup1.cif]

##############################################################################
###                                                                        ###
###        Electronic paper (Acta Crystallographica Section E)             ###
###                                                                        ###
##############################################################################
#                                                                            #
# This CIF contains the data in a paper accepted for publication in Acta     #
# Crystallographica Section E. It conforms to the requirements of Notes      #
# for Authors for Section E, and has been peer reviewed under the auspices   #
# of the IUCr Commission on Journals.                                        #
#                                                                            #
# Full details of the Crystallographic Information File format               #
# are given in the paper "The Crystallographic Information File (CIF):       #
# a New Standard Archive File for Crystallography" by S. R. Hall, F. H.      #
# Allen and I. D. Brown [Acta Cryst. (1991), A47, 655-685].                  #
#                                                                            #
# The current version of the core CIF dictionary is obtainable from          #
# ftp://ftp.iucr.org/pub/cif_core.dic. The current version number is 2.4.    #
#                                                                            #
# Software is freely available for graphical display of the structure(s) in  #
# this CIF.  For information consult the CIF home page http://www.iucr.org/  #
# cif/home.html                                                              #
#                                                                            #
# This file may be used for bona fide research purposes within the           #
# scientific community so long as proper attribution is given to the journal # 
# article from which it was obtained.                                        #
#                                                                            #
##############################################################################
                                             
data_global
_audit_creation_method     'form.cif (version 2.0)'
_journal_data_validation_number     ?
_journal_date_recd_electronic     2010-08-14
_journal_date_accepted     2010-08-18
_journal_name_full     'Acta Crystallographica, Section E'
_journal_year     2010
_journal_volume     66
_journal_issue      9
_journal_page_first     o2376
_journal_page_last     o2377
_journal_paper_category     QO
_journal_coeditor_code     WN2405
_publ_contact_author_name     'Prof. Fun, Hoong-Kun'
_publ_contact_author_address
;
      X-ray Crystallography Unit
      School of Physics
      Universiti Sains Malaysia
      11800 USM, Penang
      MALAYSIA
;
_publ_contact_author_email     'hkfun@usm.my'
_publ_contact_author_fax     '604 6579150'
_publ_contact_author_phone     '604 6533652'
_publ_section_title
;\
5-[(<i>E</i>)-2-Bromobenzylidene]-8-(2-bromophenyl)-2-hydroxy-10-methyl-3,10-\
diazahexacyclo[10.7.1.1^3,7^.0^2,11^.0^7,11^.0^16,20^]henicosa-1(20),12,14,\
16,18-pentaen-6-one
;
loop_
    _publ_author_name
    _publ_author_footnote
    _publ_author_address
    'Raju Suresh Kumar' ?
;     School of Chemical Sciences
      Universiti Sains Malaysia
      11800 USM, Penang
      Malaysia
;
    'Hasnah Osman'
;
Additional correspondence author, e-mail: ohasnah@usm.my.
;
;     School of Chemical Sciences
      Universiti Sains Malaysia
      11800 USM, Penang
      Malaysia
;
    'Mohamed Ashraf Ali' ?
;     Institute for Research in Molecular Medicine
      Universiti Sains Malaysia
      11800 USM, Penang
      Malaysia
;
    'Mohd Mustaqim Rosli' ?
;
      X-ray Crystallography Unit
      School of Physics
      Universiti Sains Malaysia
      11800 USM, Penang
      Malaysia
;
    'Hoong-Kun Fun'
;
      Thomson Reuters ResearcherID: A-3561-2009.
;
;     X-ray Crystallography Unit
      School of Physics
      Universiti Sains Malaysia
      11800 USM, Penang
      Malaysia
;
data_I
_audit_creation_method     SHELXL-97
_chemical_name_systematic
;
5-[(<i>E</i>)-2-Bromobenzylidene]-8-(2-bromophenyl)-2-hydroxy-10-methyl-3,10-
diazahexacyclo[10.7.1.1^3,7^.0^2,11^.0^7,11^.0^16,20^]henicosa-
1(20),12,14,16,18-pentaen-6-one
;
_chemical_name_common
;
;
_chemical_formula_moiety     'C33 H26 Br2 N2 O2'
_chemical_formula_sum     'C33 H26 Br2 N2 O2'
_chemical_formula_iupac     'C33 H26 Br2 N2 O2'
_chemical_formula_weight     642.38
_chemical_melting_point     ?
_symmetry_cell_setting     triclinic
_symmetry_space_group_name_H-M     'P -1'
_symmetry_space_group_name_Hall     '-P 1'
loop_
    _symmetry_equiv_pos_as_xyz
    'x, y, z'
    '-x, -y, -z'
_cell_length_a     8.3334(14)
_cell_length_b     12.4213(19)
_cell_length_c     12.8062(19)
_cell_angle_alpha     80.623(4)
_cell_angle_beta     79.787(4)
_cell_angle_gamma     88.213(4)
_cell_volume     1287.2(3)
_cell_formula_units_Z     2
_cell_measurement_reflns_used     9995
_cell_measurement_theta_min     3.28
_cell_measurement_theta_max     35.07
_cell_measurement_temperature     100.0(10)
_exptl_crystal_description     block
_exptl_crystal_colour     yellow
_exptl_crystal_size_max     0.52
_exptl_crystal_size_mid     0.41
_exptl_crystal_size_min     0.19
_exptl_crystal_density_diffrn     1.657
_exptl_crystal_density_meas     ?
_exptl_crystal_density_method     'not measured'
_exptl_crystal_F_000     648
_exptl_absorpt_coefficient_mu     3.185
_exptl_absorpt_correction_type     multi-scan
_exptl_absorpt_process_details     '(SADABS; Bruker, 2009)'
_exptl_absorpt_correction_T_min     0.2877
_exptl_absorpt_correction_T_max     0.5843
_exptl_special_details
;
The crystal was placed in the cold stream of an Oxford Cyrosystems Cobra
open-flow nitrogen cryostat (Cosier & Glazer, 1986) operating at 100.0(1) K.
;
_diffrn_ambient_temperature     100.0(10)
_diffrn_radiation_type     MoK\a
_diffrn_radiation_wavelength     0.71073
_diffrn_radiation_source     'fine-focus sealed tube'
_diffrn_radiation_monochromator     graphite
_diffrn_measurement_device_type
;
Bruker APEXII DUO CCD area-detector
;
_diffrn_measurement_method     '\f and \w scans'
_diffrn_detector_area_resol_mean     ?
_diffrn_reflns_number     27238
_diffrn_reflns_av_R_equivalents     0.0223
_diffrn_reflns_av_sigmaI/netI     0.0249
_diffrn_reflns_theta_min     3.05
_diffrn_reflns_theta_max     32.50
_diffrn_reflns_theta_full     32.50
_diffrn_measured_fraction_theta_max     0.983
_diffrn_measured_fraction_theta_full     0.983
_diffrn_reflns_limit_h_min     -12
_diffrn_reflns_limit_h_max     12
_diffrn_reflns_limit_k_min     -18
_diffrn_reflns_limit_k_max     18
_diffrn_reflns_limit_l_min     -19
_diffrn_reflns_limit_l_max     19
_diffrn_standards_number     0
_diffrn_standards_interval_count     .
_diffrn_standards_interval_time     .
_diffrn_standards_decay_%     ?
_refine_special_details
;
 Refinement of F^2^ against ALL reflections.  The weighted R-factor wR and
 goodness of fit S are based on F^2^, conventional R-factors R are based
 on F, with F set to zero for negative F^2^. The threshold expression of
 F^2^ > 2sigma(F^2^) is used only for calculating R-factors(gt) etc. and is
 not relevant to the choice of reflections for refinement.  R-factors based
 on F^2^ are statistically about twice as large as those based on F, and R-
 factors based on ALL data will be even larger.
;
_reflns_number_total     9152
_reflns_number_gt     8233
_reflns_threshold_expression     I>2\s(I)
_refine_ls_structure_factor_coef     Fsqd
_refine_ls_matrix_type     full
_refine_ls_R_factor_all     0.0330
_refine_ls_R_factor_gt     0.0256
_refine_ls_wR_factor_gt     0.0818
_refine_ls_wR_factor_ref     0.1050
_refine_ls_goodness_of_fit_ref     1.182
_refine_ls_restrained_S_all     1.182
_refine_ls_number_reflns     9152
_refine_ls_number_parameters     357
_refine_ls_number_restraints     0
_refine_ls_hydrogen_treatment     mixed
_refine_ls_weighting_scheme     calc
_refine_ls_weighting_details
         'calc w=1/[\s^2^(Fo^2^)+(0.0672P)^2^+0.2037P] where P=(Fo^2^+2Fc^2^)/3'
_atom_sites_solution_hydrogens     geom
_atom_sites_solution_primary     direct
_atom_sites_solution_secondary     difmap
_refine_ls_shift/su_max     0.004
_refine_ls_shift/su_mean     0.000
_refine_diff_density_max     0.989
_refine_diff_density_min     -1.165
_refine_ls_extinction_method     none
_refine_ls_extinction_coef     ?
loop_
    _atom_type_symbol
    _atom_type_description
    _atom_type_scat_dispersion_real
    _atom_type_scat_dispersion_imag
    _atom_type_scat_source
    'C' 'C' 0.0033 0.0016
                         'International Tables Vol C Tables 4.2.6.8 and 6.1.1.4'
    'H' 'H' 0.0000 0.0000
                         'International Tables Vol C Tables 4.2.6.8 and 6.1.1.4'
    'N' 'N' 0.0061 0.0033
                         'International Tables Vol C Tables 4.2.6.8 and 6.1.1.4'
    'O' 'O' 0.0106 0.0060
                         'International Tables Vol C Tables 4.2.6.8 and 6.1.1.4'
    'Br' 'Br' -0.2901 2.4595
                         'International Tables Vol C Tables 4.2.6.8 and 6.1.1.4'
_computing_data_collection     'APEX2 (Bruker, 2009)'
_computing_cell_refinement     'SAINT (Bruker, 2009)'
_computing_data_reduction     'SAINT (Bruker, 2009)'
_computing_structure_solution     'SHELXTL (Sheldrick, 2008)'
_computing_structure_refinement     'SHELXTL (Sheldrick, 2008)'
_computing_molecular_graphics     'SHELXTL (Sheldrick, 2008)'
_computing_publication_material
                             'SHELXTL (Sheldrick, 2008) and PLATON (Spek, 2009)'
loop_
    _atom_site_type_symbol
    _atom_site_label
    _atom_site_fract_x
    _atom_site_fract_y
    _atom_site_fract_z
    _atom_site_U_iso_or_equiv
    _atom_site_adp_type
    _atom_site_calc_flag
    _atom_site_refinement_flags
    _atom_site_occupancy
    _atom_site_disorder_assembly
    _atom_site_disorder_group
    Br Br1 0.856585(19) 1.068250(12) 0.386199(13) 0.01626(5) Uani d . 1 . .
    Br Br2 1.025391(18) 0.886819(12) -0.064263(12) 0.01437(5) Uani d . 1 . .
    O O1 0.65922(15) 0.94414(9) 0.09019(9) 0.0152(2) Uani d . 1 . .
    O O2 0.55092(14) 0.49704(9) 0.16200(10) 0.0131(2) Uani d . 1 . .
    N N1 0.70944(16) 0.61925(10) 0.22074(10) 0.0111(2) Uani d . 1 . .
    N N2 0.45256(16) 0.66041(10) 0.02417(10) 0.0109(2) Uani d . 1 . .
    C C1 0.5433(2) 0.80453(13) 0.49862(13) 0.0169(3) Uani d . 1 . .
    H H1A 0.4852 0.7568 0.4705 0.020 Uiso calc R 1 . .
    C C2 0.5306(2) 0.79520(14) 0.60979(14) 0.0193(3) Uani d . 1 . .
    H H2A 0.4666 0.7406 0.6551 0.023 Uiso calc R 1 . .
    C C3 0.6137(2) 0.86754(14) 0.65250(13) 0.0193(3) Uani d . 1 . .
    H H3A 0.6054 0.8614 0.7266 0.023 Uiso calc R 1 . .
    C C4 0.7092(2) 0.94912(13) 0.58513(13) 0.0173(3) Uani d . 1 . .
    H H4A 0.7636 0.9985 0.6138 0.021 Uiso calc R 1 . .
    C C5 0.72276(19) 0.95632(12) 0.47468(12) 0.0131(2) Uani d . 1 . .
    C C6 0.64227(19) 0.88461(12) 0.42811(12) 0.0132(2) Uani d . 1 . .
    C C7 0.65161(19) 0.89702(12) 0.31078(12) 0.0139(3) Uani d . 1 . .
    H H7A 0.6384 0.9672 0.2749 0.017 Uiso calc R 1 . .
    C C8 0.67730(18) 0.81722(12) 0.25027(12) 0.0124(2) Uani d . 1 . .
    C C9 0.67026(18) 0.84990(12) 0.13230(12) 0.0117(2) Uani d . 1 . .
    C C10 0.66598(17) 0.75367(11) 0.07288(11) 0.0104(2) Uani d . 1 . .
    C C11 0.78932(18) 0.66652(12) 0.11188(12) 0.0122(2) Uani d . 1 . .
    H H11A 0.8086 0.6113 0.0655 0.015 Uiso calc R 1 . .
    H H11B 0.8924 0.6998 0.1134 0.015 Uiso calc R 1 . .
    C C12 0.71804(19) 0.69952(12) 0.29215(12) 0.0135(2) Uani d . 1 . .
    H H12A 0.8275 0.6978 0.3084 0.016 Uiso calc R 1 . .
    H H12B 0.6443 0.6764 0.3592 0.016 Uiso calc R 1 . .
    C C13 0.49859(17) 0.69498(11) 0.11969(11) 0.0101(2) Uani d . 1 . .
    C C14 0.54394(17) 0.59505(11) 0.20430(11) 0.0106(2) Uani d . 1 . .
    C C15 0.41293(18) 0.59321(12) 0.30260(12) 0.0115(2) Uani d . 1 . .
    C C16 0.3780(2) 0.52059(13) 0.39629(13) 0.0161(3) Uani d . 1 . .
    H H16A 0.4395 0.4573 0.4076 0.019 Uiso calc R 1 . .
    C C17 0.2453(2) 0.54430(14) 0.47598(13) 0.0189(3) Uani d . 1 . .
    H H17A 0.2209 0.4953 0.5397 0.023 Uiso calc R 1 . .
    C C18 0.1516(2) 0.63738(14) 0.46208(13) 0.0182(3) Uani d . 1 . .
    H H18A 0.0664 0.6506 0.5161 0.022 Uiso calc R 1 . .
    C C19 0.18568(19) 0.71303(12) 0.36501(12) 0.0137(2) Uani d . 1 . .
    C C20 0.10036(19) 0.81138(13) 0.33826(13) 0.0153(3) Uani d . 1 . .
    H H20A 0.0130 0.8321 0.3869 0.018 Uiso calc R 1 . .
    C C21 0.14739(19) 0.87631(12) 0.23970(13) 0.0148(3) Uani d . 1 . .
    H H21A 0.0902 0.9406 0.2237 0.018 Uiso calc R 1 . .
    C C22 0.27944(18) 0.84897(12) 0.16176(12) 0.0128(2) Uani d . 1 . .
    H H22A 0.3084 0.8945 0.0962 0.015 Uiso calc R 1 . .
    C C23 0.36326(17) 0.75363(11) 0.18568(11) 0.0106(2) Uani d . 1 . .
    C C24 0.31619(18) 0.68768(12) 0.28712(12) 0.0113(2) Uani d . 1 . .
    C C25 0.50120(18) 0.75089(12) -0.06406(12) 0.0128(2) Uani d . 1 . .
    H H25A 0.4250 0.8112 -0.0589 0.015 Uiso calc R 1 . .
    H H25B 0.5053 0.7274 -0.1331 0.015 Uiso calc R 1 . .
    C C26 0.67185(18) 0.78475(12) -0.05064(11) 0.0112(2) Uani d . 1 . .
    H H26A 0.6810 0.8643 -0.0699 0.013 Uiso calc R 1 . .
    C C27 0.81308(18) 0.73321(12) -0.11802(11) 0.0117(2) Uani d . 1 . .
    C C28 0.97428(18) 0.76858(12) -0.12970(12) 0.0120(2) Uani d . 1 . .
    C C29 1.10552(19) 0.72043(13) -0.18784(12) 0.0149(3) Uani d . 1 . .
    H H29A 1.2106 0.7463 -0.1930 0.018 Uiso calc R 1 . .
    C C30 1.0790(2) 0.63323(13) -0.23832(13) 0.0173(3) Uani d . 1 . .
    H H30A 1.1661 0.5992 -0.2762 0.021 Uiso calc R 1 . .
    C C31 0.9204(2) 0.59773(13) -0.23128(13) 0.0170(3) Uani d . 1 . .
    H H31A 0.9011 0.5409 -0.2666 0.020 Uiso calc R 1 . .
    C C32 0.7901(2) 0.64644(13) -0.17176(12) 0.0150(3) Uani d . 1 . .
    H H32A 0.6851 0.6208 -0.1675 0.018 Uiso calc R 1 . .
    C C33 0.28025(18) 0.63124(12) 0.03566(12) 0.0132(2) Uani d . 1 . .
    H H33A 0.2641 0.6003 -0.0257 0.020 Uiso calc R 1 . .
    H H33B 0.2139 0.6954 0.0405 0.020 Uiso calc R 1 . .
    H H33C 0.2501 0.5789 0.0997 0.020 Uiso calc R 1 . .
    H H1O2 0.547(4) 0.516(2) 0.104(2) 0.028(7) Uiso d . 1 . .
loop_
    _atom_site_aniso_label
    _atom_site_aniso_U_11
    _atom_site_aniso_U_22
    _atom_site_aniso_U_33
    _atom_site_aniso_U_12
    _atom_site_aniso_U_13
    _atom_site_aniso_U_23
    Br1 0.01810(8) 0.01305(8) 0.01711(8) -0.00218(5) -0.00054(6) -0.00328(6)
    Br2 0.01454(8) 0.01177(8) 0.01788(8) -0.00154(5) -0.00447(5) -0.00345(5)
    O1 0.0200(5) 0.0107(4) 0.0152(5) -0.0001(4) -0.0042(4) -0.0015(4)
    O2 0.0173(5) 0.0089(4) 0.0143(5) 0.0019(4) -0.0043(4) -0.0039(4)
    N1 0.0120(5) 0.0103(5) 0.0112(5) 0.0008(4) -0.0027(4) -0.0017(4)
    N2 0.0113(5) 0.0117(5) 0.0100(5) -0.0005(4) -0.0021(4) -0.0017(4)
    C1 0.0182(7) 0.0154(6) 0.0167(7) -0.0008(5) -0.0006(5) -0.0035(5)
    C2 0.0225(7) 0.0163(7) 0.0164(7) -0.0009(6) 0.0025(6) -0.0006(5)
    C3 0.0255(8) 0.0194(7) 0.0124(6) 0.0030(6) -0.0032(6) -0.0016(5)
    C4 0.0206(7) 0.0176(7) 0.0148(6) 0.0013(5) -0.0045(5) -0.0048(5)
    C5 0.0141(6) 0.0113(6) 0.0137(6) 0.0014(5) -0.0021(5) -0.0024(5)
    C6 0.0149(6) 0.0122(6) 0.0126(6) 0.0016(5) -0.0020(5) -0.0031(5)
    C7 0.0155(6) 0.0122(6) 0.0143(6) 0.0001(5) -0.0031(5) -0.0027(5)
    C8 0.0138(6) 0.0114(6) 0.0125(6) -0.0003(5) -0.0035(5) -0.0021(5)
    C9 0.0107(6) 0.0115(6) 0.0135(6) -0.0013(4) -0.0026(5) -0.0031(5)
    C10 0.0110(5) 0.0094(5) 0.0107(6) 0.0002(4) -0.0019(4) -0.0016(4)
    C11 0.0111(6) 0.0120(6) 0.0131(6) 0.0015(5) -0.0028(5) -0.0008(5)
    C12 0.0167(6) 0.0115(6) 0.0135(6) -0.0003(5) -0.0058(5) -0.0026(5)
    C13 0.0112(5) 0.0083(5) 0.0105(5) 0.0008(4) -0.0014(4) -0.0011(4)
    C14 0.0118(6) 0.0081(5) 0.0124(6) 0.0010(4) -0.0029(4) -0.0024(4)
    C15 0.0122(6) 0.0103(5) 0.0118(6) 0.0002(4) -0.0018(5) -0.0011(4)
    C16 0.0190(7) 0.0131(6) 0.0151(6) 0.0017(5) -0.0027(5) 0.0004(5)
    C17 0.0198(7) 0.0188(7) 0.0146(7) 0.0006(6) 0.0007(5) 0.0031(5)
    C18 0.0180(7) 0.0197(7) 0.0142(6) 0.0014(6) 0.0019(5) -0.0002(5)
    C19 0.0133(6) 0.0135(6) 0.0141(6) 0.0007(5) -0.0009(5) -0.0031(5)
    C20 0.0139(6) 0.0151(6) 0.0175(7) 0.0030(5) -0.0019(5) -0.0059(5)
    C21 0.0145(6) 0.0130(6) 0.0178(7) 0.0042(5) -0.0039(5) -0.0045(5)
    C22 0.0142(6) 0.0108(6) 0.0137(6) 0.0017(5) -0.0037(5) -0.0015(5)
    C23 0.0109(5) 0.0095(5) 0.0116(6) 0.0008(4) -0.0022(4) -0.0024(4)
    C24 0.0115(6) 0.0105(5) 0.0121(6) 0.0005(4) -0.0025(5) -0.0017(5)
    C25 0.0126(6) 0.0140(6) 0.0112(6) -0.0001(5) -0.0024(5) -0.0002(5)
    C26 0.0119(6) 0.0109(5) 0.0104(6) 0.0003(4) -0.0017(4) -0.0012(4)
    C27 0.0132(6) 0.0110(6) 0.0104(6) -0.0011(5) -0.0011(5) -0.0010(4)
    C28 0.0136(6) 0.0104(6) 0.0117(6) 0.0001(5) -0.0022(5) -0.0013(5)
    C29 0.0132(6) 0.0157(6) 0.0147(6) 0.0007(5) -0.0006(5) -0.0014(5)
    C30 0.0191(7) 0.0164(7) 0.0158(7) 0.0023(5) 0.0000(5) -0.0041(5)
    C31 0.0211(7) 0.0141(6) 0.0159(6) -0.0006(5) -0.0009(5) -0.0053(5)
    C32 0.0160(6) 0.0143(6) 0.0147(6) -0.0029(5) -0.0004(5) -0.0046(5)
    C33 0.0113(6) 0.0137(6) 0.0149(6) -0.0007(5) -0.0022(5) -0.0037(5)
_geom_special_details
;
 All esds (except the esd in the dihedral angle between two l.s. planes)
 are estimated using the full covariance matrix.  The cell esds are taken
 into account individually in the estimation of esds in distances, angles
 and torsion angles; correlations between esds in cell parameters are only
 used when they are defined by crystal symmetry.  An approximate (isotropic)
 treatment of cell esds is used for estimating esds involving l.s. planes.
;
loop_
    _geom_bond_atom_site_label_1
    _geom_bond_atom_site_label_2
    _geom_bond_site_symmetry_2
    _geom_bond_distance
    _geom_bond_publ_flag
    Br1 C5 . 1.8963(15) ?
    Br2 C28 . 1.8993(15) ?
    O1 C9 . 1.2144(18) ?
    O2 C14 . 1.4065(17) ?
    O2 H1O2 . 0.75(3) ?
    N1 C11 . 1.4697(19) ?
    N1 C12 . 1.4698(19) ?
    N1 C14 . 1.4785(19) ?
    N2 C33 . 1.4680(19) ?
    N2 C25 . 1.4684(19) ?
    N2 C13 . 1.4750(19) ?
    C1 C2 . 1.395(2) ?
    C1 C6 . 1.407(2) ?
    C1 H1A . 0.9300 ?
    C2 C3 . 1.385(3) ?
    C2 H2A . 0.9300 ?
    C3 C4 . 1.388(2) ?
    C3 H3A . 0.9300 ?
    C4 C5 . 1.387(2) ?
    C4 H4A . 0.9300 ?
    C5 C6 . 1.397(2) ?
    C6 C7 . 1.474(2) ?
    C7 C8 . 1.344(2) ?
    C7 H7A . 0.9300 ?
    C8 C9 . 1.510(2) ?
    C8 C12 . 1.523(2) ?
    C9 C10 . 1.522(2) ?
    C10 C11 . 1.554(2) ?
    C10 C26 . 1.558(2) ?
    C10 C13 . 1.569(2) ?
    C11 H11A . 0.9700 ?
    C11 H11B . 0.9700 ?
    C12 H12A . 0.9700 ?
    C12 H12B . 0.9700 ?
    C13 C23 . 1.526(2) ?
    C13 C14 . 1.592(2) ?
    C14 C15 . 1.511(2) ?
    C15 C16 . 1.370(2) ?
    C15 C24 . 1.410(2) ?
    C16 C17 . 1.424(2) ?
    C16 H16A . 0.9300 ?
    C17 C18 . 1.380(2) ?
    C17 H17A . 0.9300 ?
    C18 C19 . 1.421(2) ?
    C18 H18A . 0.9300 ?
    C19 C24 . 1.405(2) ?
    C19 C20 . 1.418(2) ?
    C20 C21 . 1.382(2) ?
    C20 H20A . 0.9300 ?
    C21 C22 . 1.421(2) ?
    C21 H21A . 0.9300 ?
    C22 C23 . 1.3749(19) ?
    C22 H22A . 0.9300 ?
    C23 C24 . 1.416(2) ?
    C25 C26 . 1.542(2) ?
    C25 H25A . 0.9700 ?
    C25 H25B . 0.9700 ?
    C26 C27 . 1.521(2) ?
    C26 H26A . 0.9800 ?
    C27 C28 . 1.402(2) ?
    C27 C32 . 1.405(2) ?
    C28 C29 . 1.387(2) ?
    C29 C30 . 1.391(2) ?
    C29 H29A . 0.9300 ?
    C30 C31 . 1.389(2) ?
    C30 H30A . 0.9300 ?
    C31 C32 . 1.394(2) ?
    C31 H31A . 0.9300 ?
    C32 H32A . 0.9300 ?
    C33 H33A . 0.9600 ?
    C33 H33B . 0.9600 ?
    C33 H33C . 0.9600 ?
loop_
    _geom_angle_atom_site_label_1
    _geom_angle_atom_site_label_2
    _geom_angle_atom_site_label_3
    _geom_angle_site_symmetry_1
    _geom_angle_site_symmetry_3
    _geom_angle
    _geom_angle_publ_flag
    C14 O2 H1O2 . . 103(2) ?
    C11 N1 C12 . . 108.02(12) ?
    C11 N1 C14 . . 102.44(11) ?
    C12 N1 C14 . . 115.63(11) ?
    C33 N2 C25 . . 112.31(12) ?
    C33 N2 C13 . . 114.95(12) ?
    C25 N2 C13 . . 105.24(11) ?
    C2 C1 C6 . . 121.38(16) ?
    C2 C1 H1A . . 119.3 ?
    C6 C1 H1A . . 119.3 ?
    C3 C2 C1 . . 119.73(16) ?
    C3 C2 H2A . . 120.1 ?
    C1 C2 H2A . . 120.1 ?
    C2 C3 C4 . . 120.28(15) ?
    C2 C3 H3A . . 119.9 ?
    C4 C3 H3A . . 119.9 ?
    C5 C4 C3 . . 119.32(15) ?
    C5 C4 H4A . . 120.3 ?
    C3 C4 H4A . . 120.3 ?
    C4 C5 C6 . . 122.33(14) ?
    C4 C5 Br1 . . 117.66(12) ?
    C6 C5 Br1 . . 120.00(11) ?
    C5 C6 C1 . . 116.92(14) ?
    C5 C6 C7 . . 121.47(14) ?
    C1 C6 C7 . . 121.48(14) ?
    C8 C7 C6 . . 126.64(14) ?
    C8 C7 H7A . . 116.7 ?
    C6 C7 H7A . . 116.7 ?
    C7 C8 C9 . . 116.44(13) ?
    C7 C8 C12 . . 124.44(14) ?
    C9 C8 C12 . . 119.08(12) ?
    O1 C9 C8 . . 122.98(13) ?
    O1 C9 C10 . . 123.03(13) ?
    C8 C9 C10 . . 113.85(12) ?
    C9 C10 C11 . . 108.11(12) ?
    C9 C10 C26 . . 114.98(11) ?
    C11 C10 C26 . . 117.57(11) ?
    C9 C10 C13 . . 106.44(11) ?
    C11 C10 C13 . . 101.86(11) ?
    C26 C10 C13 . . 106.49(11) ?
    N1 C11 C10 . . 104.01(11) ?
    N1 C11 H11A . . 111.0 ?
    C10 C11 H11A . . 111.0 ?
    N1 C11 H11B . . 111.0 ?
    C10 C11 H11B . . 111.0 ?
    H11A C11 H11B . . 109.0 ?
    N1 C12 C8 . . 116.67(12) ?
    N1 C12 H12A . . 108.1 ?
    C8 C12 H12A . . 108.1 ?
    N1 C12 H12B . . 108.1 ?
    C8 C12 H12B . . 108.1 ?
    H12A C12 H12B . . 107.3 ?
    N2 C13 C23 . . 114.26(12) ?
    N2 C13 C10 . . 102.66(11) ?
    C23 C13 C10 . . 119.66(11) ?
    N2 C13 C14 . . 112.84(11) ?
    C23 C13 C14 . . 103.45(11) ?
    C10 C13 C14 . . 103.78(11) ?
    O2 C14 N1 . . 108.22(11) ?
    O2 C14 C15 . . 112.29(12) ?
    N1 C14 C15 . . 114.63(12) ?
    O2 C14 C13 . . 110.91(11) ?
    N1 C14 C13 . . 105.17(11) ?
    C15 C14 C13 . . 105.37(11) ?
    C16 C15 C24 . . 119.53(14) ?
    C16 C15 C14 . . 132.30(13) ?
    C24 C15 C14 . . 108.17(12) ?
    C15 C16 C17 . . 118.42(14) ?
    C15 C16 H16A . . 120.8 ?
    C17 C16 H16A . . 120.8 ?
    C18 C17 C16 . . 122.38(15) ?
    C18 C17 H17A . . 118.8 ?
    C16 C17 H17A . . 118.8 ?
    C17 C18 C19 . . 119.82(14) ?
    C17 C18 H18A . . 120.1 ?
    C19 C18 H18A . . 120.1 ?
    C24 C19 C20 . . 116.51(14) ?
    C24 C19 C18 . . 116.89(14) ?
    C20 C19 C18 . . 126.60(14) ?
    C21 C20 C19 . . 119.84(14) ?
    C21 C20 H20A . . 120.1 ?
    C19 C20 H20A . . 120.1 ?
    C20 C21 C22 . . 122.79(14) ?
    C20 C21 H21A . . 118.6 ?
    C22 C21 H21A . . 118.6 ?
    C23 C22 C21 . . 118.38(14) ?
    C23 C22 H22A . . 120.8 ?
    C21 C22 H22A . . 120.8 ?
    C22 C23 C24 . . 118.82(13) ?
    C22 C23 C13 . . 132.51(13) ?
    C24 C23 C13 . . 108.52(12) ?
    C19 C24 C15 . . 122.94(13) ?
    C19 C24 C23 . . 123.65(13) ?
    C15 C24 C23 . . 113.41(13) ?
    N2 C25 C26 . . 105.15(11) ?
    N2 C25 H25A . . 110.7 ?
    C26 C25 H25A . . 110.7 ?
    N2 C25 H25B . . 110.7 ?
    C26 C25 H25B . . 110.7 ?
    H25A C25 H25B . . 108.8 ?
    C27 C26 C25 . . 114.83(12) ?
    C27 C26 C10 . . 113.94(12) ?
    C25 C26 C10 . . 102.43(11) ?
    C27 C26 H26A . . 108.4 ?
    C25 C26 H26A . . 108.4 ?
    C10 C26 H26A . . 108.4 ?
    C28 C27 C32 . . 115.83(13) ?
    C28 C27 C26 . . 122.18(13) ?
    C32 C27 C26 . . 121.98(13) ?
    C29 C28 C27 . . 123.13(14) ?
    C29 C28 Br2 . . 115.84(11) ?
    C27 C28 Br2 . . 121.03(11) ?
    C28 C29 C30 . . 119.60(15) ?
    C28 C29 H29A . . 120.2 ?
    C30 C29 H29A . . 120.2 ?
    C31 C30 C29 . . 119.04(15) ?
    C31 C30 H30A . . 120.5 ?
    C29 C30 H30A . . 120.5 ?
    C30 C31 C32 . . 120.60(15) ?
    C30 C31 H31A . . 119.7 ?
    C32 C31 H31A . . 119.7 ?
    C31 C32 C27 . . 121.75(15) ?
    C31 C32 H32A . . 119.1 ?
    C27 C32 H32A . . 119.1 ?
    N2 C33 H33A . . 109.5 ?
    N2 C33 H33B . . 109.5 ?
    H33A C33 H33B . . 109.5 ?
    N2 C33 H33C . . 109.5 ?
    H33A C33 H33C . . 109.5 ?
    H33B C33 H33C . . 109.5 ?
loop_
    _geom_torsion_atom_site_label_1
    _geom_torsion_atom_site_label_2
    _geom_torsion_atom_site_label_3
    _geom_torsion_atom_site_label_4
    _geom_torsion_site_symmetry_1
    _geom_torsion_site_symmetry_2
    _geom_torsion_site_symmetry_3
    _geom_torsion_site_symmetry_4
    _geom_torsion
    _geom_torsion_publ_flag
    C6 C1 C2 C3 . . . . 1.5(3) ?
    C1 C2 C3 C4 . . . . 0.0(3) ?
    C2 C3 C4 C5 . . . . -1.0(3) ?
    C3 C4 C5 C6 . . . . 0.5(2) ?
    C3 C4 C5 Br1 . . . . -179.35(13) ?
    C4 C5 C6 C1 . . . . 1.0(2) ?
    Br1 C5 C6 C1 . . . . -179.16(11) ?
    C4 C5 C6 C7 . . . . 176.88(15) ?
    Br1 C5 C6 C7 . . . . -3.2(2) ?
    C2 C1 C6 C5 . . . . -2.0(2) ?
    C2 C1 C6 C7 . . . . -177.90(15) ?
    C5 C6 C7 C8 . . . . 135.05(17) ?
    C1 C6 C7 C8 . . . . -49.2(2) ?
    C6 C7 C8 C9 . . . . 175.99(14) ?
    C6 C7 C8 C12 . . . . -6.2(3) ?
    C7 C8 C9 O1 . . . . 7.5(2) ?
    C12 C8 C9 O1 . . . . -170.38(14) ?
    C7 C8 C9 C10 . . . . -168.33(13) ?
    C12 C8 C9 C10 . . . . 13.77(19) ?
    O1 C9 C10 C11 . . . . 142.12(15) ?
    C8 C9 C10 C11 . . . . -42.03(16) ?
    O1 C9 C10 C26 . . . . 8.5(2) ?
    C8 C9 C10 C26 . . . . -175.62(12) ?
    O1 C9 C10 C13 . . . . -109.10(16) ?
    C8 C9 C10 C13 . . . . 66.74(15) ?
    C12 N1 C11 C10 . . . . -73.52(14) ?
    C14 N1 C11 C10 . . . . 49.00(13) ?
    C9 C10 C11 N1 . . . . 73.21(14) ?
    C26 C10 C11 N1 . . . . -154.57(12) ?
    C13 C10 C11 N1 . . . . -38.68(13) ?
    C11 N1 C12 C8 . . . . 44.67(17) ?
    C14 N1 C12 C8 . . . . -69.37(17) ?
    C7 C8 C12 N1 . . . . 168.00(15) ?
    C9 C8 C12 N1 . . . . -14.3(2) ?
    C33 N2 C13 C23 . . . . -31.95(17) ?
    C25 N2 C13 C23 . . . . 92.16(14) ?
    C33 N2 C13 C10 . . . . -163.06(11) ?
    C25 N2 C13 C10 . . . . -38.96(13) ?
    C33 N2 C13 C14 . . . . 85.87(14) ?
    C25 N2 C13 C14 . . . . -150.02(12) ?
    C9 C10 C13 N2 . . . . 143.27(11) ?
    C11 C10 C13 N2 . . . . -103.58(12) ?
    C26 C10 C13 N2 . . . . 20.15(13) ?
    C9 C10 C13 C23 . . . . 15.49(17) ?
    C11 C10 C13 C23 . . . . 128.64(13) ?
    C26 C10 C13 C23 . . . . -107.63(14) ?
    C9 C10 C13 C14 . . . . -99.04(12) ?
    C11 C10 C13 C14 . . . . 14.11(13) ?
    C26 C10 C13 C14 . . . . 137.84(11) ?
    C11 N1 C14 O2 . . . . 79.77(13) ?
    C12 N1 C14 O2 . . . . -163.02(12) ?
    C11 N1 C14 C15 . . . . -154.06(12) ?
    C12 N1 C14 C15 . . . . -36.85(17) ?
    C11 N1 C14 C13 . . . . -38.81(13) ?
    C12 N1 C14 C13 . . . . 78.40(14) ?
    N2 C13 C14 O2 . . . . 7.93(16) ?
    C23 C13 C14 O2 . . . . 131.93(12) ?
    C10 C13 C14 O2 . . . . -102.44(13) ?
    N2 C13 C14 N1 . . . . 124.69(12) ?
    C23 C13 C14 N1 . . . . -111.31(12) ?
    C10 C13 C14 N1 . . . . 14.32(13) ?
    N2 C13 C14 C15 . . . . -113.81(13) ?
    C23 C13 C14 C15 . . . . 10.19(14) ?
    C10 C13 C14 C15 . . . . 135.81(11) ?
    O2 C14 C15 C16 . . . . 51.9(2) ?
    N1 C14 C15 C16 . . . . -72.2(2) ?
    C13 C14 C15 C16 . . . . 172.71(16) ?
    O2 C14 C15 C24 . . . . -128.68(13) ?
    N1 C14 C15 C24 . . . . 107.29(14) ?
    C13 C14 C15 C24 . . . . -7.84(15) ?
    C24 C15 C16 C17 . . . . -0.9(2) ?
    C14 C15 C16 C17 . . . . 178.52(16) ?
    C15 C16 C17 C18 . . . . -0.1(3) ?
    C16 C17 C18 C19 . . . . 0.5(3) ?
    C17 C18 C19 C24 . . . . 0.0(2) ?
    C17 C18 C19 C20 . . . . 179.44(16) ?
    C24 C19 C20 C21 . . . . 0.0(2) ?
    C18 C19 C20 C21 . . . . -179.40(16) ?
    C19 C20 C21 C22 . . . . 0.2(2) ?
    C20 C21 C22 C23 . . . . 0.2(2) ?
    C21 C22 C23 C24 . . . . -0.9(2) ?
    C21 C22 C23 C13 . . . . 174.12(15) ?
    N2 C13 C23 C22 . . . . -61.5(2) ?
    C10 C13 C23 C22 . . . . 60.7(2) ?
    C14 C13 C23 C22 . . . . 175.42(15) ?
    N2 C13 C23 C24 . . . . 113.85(13) ?
    C10 C13 C23 C24 . . . . -123.91(13) ?
    C14 C13 C23 C24 . . . . -9.21(15) ?
    C20 C19 C24 C15 . . . . 179.51(14) ?
    C18 C19 C24 C15 . . . . -1.0(2) ?
    C20 C19 C24 C23 . . . . -0.8(2) ?
    C18 C19 C24 C23 . . . . 178.75(15) ?
    C16 C15 C24 C19 . . . . 1.5(2) ?
    C14 C15 C24 C19 . . . . -178.07(14) ?
    C16 C15 C24 C23 . . . . -178.31(14) ?
    C14 C15 C24 C23 . . . . 2.16(17) ?
    C22 C23 C24 C19 . . . . 1.2(2) ?
    C13 C23 C24 C19 . . . . -174.92(14) ?
    C22 C23 C24 C15 . . . . -179.05(14) ?
    C13 C23 C24 C15 . . . . 4.84(17) ?
    C33 N2 C25 C26 . . . . 169.39(11) ?
    C13 N2 C25 C26 . . . . 43.64(14) ?
    N2 C25 C26 C27 . . . . 95.36(14) ?
    N2 C25 C26 C10 . . . . -28.69(13) ?
    C9 C10 C26 C27 . . . . 122.63(13) ?
    C11 C10 C26 C27 . . . . -6.42(18) ?
    C13 C10 C26 C27 . . . . -119.76(13) ?
    C9 C10 C26 C25 . . . . -112.74(13) ?
    C11 C10 C26 C25 . . . . 118.21(13) ?
    C13 C10 C26 C25 . . . . 4.87(13) ?
    C25 C26 C27 C28 . . . . 168.94(13) ?
    C10 C26 C27 C28 . . . . -73.35(17) ?
    C25 C26 C27 C32 . . . . -11.6(2) ?
    C10 C26 C27 C32 . . . . 106.11(16) ?
    C32 C27 C28 C29 . . . . -1.7(2) ?
    C26 C27 C28 C29 . . . . 177.82(14) ?
    C32 C27 C28 Br2 . . . . 178.85(11) ?
    C26 C27 C28 Br2 . . . . -1.7(2) ?
    C27 C28 C29 C30 . . . . 0.5(2) ?
    Br2 C28 C29 C30 . . . . 179.96(12) ?
    C28 C29 C30 C31 . . . . 1.4(2) ?
    C29 C30 C31 C32 . . . . -2.0(3) ?
    C30 C31 C32 C27 . . . . 0.7(3) ?
    C28 C27 C32 C31 . . . . 1.1(2) ?
    C26 C27 C32 C31 . . . . -178.41(15) ?
loop_
    _geom_hbond_atom_site_label_D
    _geom_hbond_atom_site_label_H
    _geom_hbond_atom_site_label_A
    _geom_hbond_site_symmetry_A
    _geom_hbond_distance_DH
    _geom_hbond_distance_HA
    _geom_hbond_distance_DA
    _geom_hbond_angle_DHA
    _geom_hbond_publ_flag
    O2 H1O2 N2 . 0.75(3) 2.12(3) 2.6735(18) 132(3) yes
    C32 H32A O2 2_665 0.93 2.47 3.374(2) 163 yes
    C33 H33A O2 2_665 0.96 2.55 3.292(2) 134 yes
