# Supplementary material for: 5-[(E)-2-Bromo­benzyl­idene]-8-(2-bromo­phen­yl)-2-hy­droxy-10-methyl-3,10-di­aza­hexa­cyclo­[10.7.1.13,7.02,11.07,11.016,20]henicosa-1(20),12,14,16,18-pentaen-6-one
Source: Acta Crystallogr Sect E Struct Rep Online. 2010 Aug 21;66(Pt 9):o2376–7. doi: 10.1107/S1600536810033295 (PMC3007989; doi:10.1107/S1600536810033295)
Supplement: Supplementary file 2 [file e-66-o2376-Isup2.hkl]

# 
# h,k,l, Fc-squared, Fo-squared, sigma(Fo-squared) and status flag 
# 
data_I
_shelx_title ' obracsm in P-1  (100K)' 
_shelx_refln_list_code          4 
_shelx_F_calc_maximum      111.50 
_exptl_crystal_F_000       648.00 
_reflns_d_resolution_high  0.6614 
 
loop_ 
 _symmetry_equiv_pos_as_xyz 
 'x, y, z' 
 '-x, -y, -z' 
 
_cell_length_a     8.3334 
_cell_length_b    12.4213 
_cell_length_c    12.8062 
_cell_angle_alpha  80.623 
_cell_angle_beta   79.787 
_cell_angle_gamma  88.213 
 
_shelx_F_squared_multiplier     1.000 
 
loop_ 
 _refln_index_h 
 _refln_index_k 
 _refln_index_l 
 _refln_F_squared_calc 
 _refln_F_squared_meas 
 _refln_F_squared_sigma 
 _refln_observed_status 
   2   0   0       15.28       27.16      2.78 o 
   3   0   0      411.61      541.52     12.61 o 
   4   0   0       19.46       11.19     10.48 o 
   5   0   0      237.98      307.12      5.86 o 
   6   0   0     4095.95     4504.35     68.96 o 
   7   0   0     1497.88     1559.80     24.93 o 
   8   0   0      173.57      189.29      5.44 o 
   9   0   0       12.07       17.37      4.16 o 
  10   0   0      247.10      227.22      9.86 o 
  -9   1   0      626.43      617.37     20.15 o 
  -8   1   0      100.60      109.04      4.01 o 
  -7   1   0     1571.87     1698.00     31.17 o 
  -6   1   0     3788.14     3926.57     69.79 o 
  -5   1   0        7.96       18.58      2.43 o 
  -3   1   0        8.62       15.38      2.12 o 
   4   1   0     1251.57     1521.43     34.00 o 
   5   1   0      129.39      135.33      3.59 o 
   6   1   0     3316.05     3563.00     54.83 o 
   7   1   0      993.30     1056.25     17.51 o 
   8   1   0     4344.94     4394.54     77.43 o 
   9   1   0      448.91      513.92     11.45 o 
  10   1   0      101.56      110.83      4.14 o 
  11   1   0      105.74      114.21      6.58 o 
  12   1   0        9.16        7.62      5.93 o 
  -9   2   0     1591.16     1673.22     57.60 o 
  -8   2   0      971.54     1051.39     22.20 o 
  -7   2   0      219.63      237.43      7.44 o 
  -6   2   0      312.44      316.81      8.07 o 
  -5   2   0        9.08       10.64      2.53 o 
  -4   2   0      609.60      560.05     13.96 o 
  -3   2   0      394.41      354.72      7.34 o 
  -1   2   0     1027.33     1119.23     24.58 o 
   0   2   0     1049.84     1030.75     22.84 o 
   1   2   0     1078.27     1032.64     41.28 o 
   3   2   0       88.86       65.38      2.09 o 
   4   2   0      893.52      948.91     17.64 o 
   5   2   0      718.92      829.50     10.11 o 
   6   2   0       11.44       16.75      1.48 o 
   7   2   0     3028.83     3081.42     46.19 o 
   8   2   0     3990.80     4369.19     57.41 o 
   9   2   0      656.73      670.95     15.44 o 
  10   2   0        6.34        5.32      3.66 o 
  11   2   0      190.25      199.56     13.18 o 
  12   2   0        2.48        2.07      6.51 o 
  -9   3   0     2780.80     2871.01     64.58 o 
  -8   3   0     3906.06     4120.42     82.06 o 
  -7   3   0      753.08      782.83     25.86 o 
  -6   3   0        7.77       15.12      4.44 o 
  -5   3   0      573.29      618.58     12.70 o 
  -4   3   0       27.86       62.56      8.64 o 
  -3   3   0     8292.06     8940.17    269.05 o 
  -1   3   0      542.23      511.28      8.40 o 
   0   3   0        8.13        4.73      1.16 o 
   1   3   0     2532.44     2627.02     39.50 o 
   2   3   0      508.60      544.23     27.10 o 
   3   3   0      690.84      588.22     19.58 o 
   4   3   0      565.94      567.46     10.57 o 
   5   3   0      588.45      585.69      8.51 o 
   6   3   0      123.67      132.72      4.85 o 
   7   3   0      966.36      977.47     18.09 o 
   8   3   0     2273.98     2397.59     36.64 o 
   9   3   0      867.35      862.37     19.62 o 
  10   3   0     1489.13     1520.71     33.01 o 
  11   3   0        9.46        9.95      4.56 o 
  12   3   0       76.81       71.10      8.29 o 
 -10   4   0      130.45      138.16     14.45 o 
  -9   4   0      604.26      702.33     29.55 o 
  -8   4   0      393.57      435.01     13.98 o 
  -7   4   0     3340.54     3533.27     63.95 o 
  -6   4   0      374.30      370.07     12.98 o 
  -5   4   0       20.01       15.28      2.53 o 
  -4   4   0       16.55       15.39      1.29 o 
  -2   4   0     6014.07     6165.70    133.71 o 
   0   4   0     6353.18       -0.67      0.33 o 
   1   4   0     2630.87     2756.72     47.82 o 
   2   4   0     1595.95     1000.15     28.98 o 
   3   4   0      123.89      169.63      5.86 o 
   4   4   0     1039.11     1111.00     20.07 o 
   5   4   0     2227.23     2292.82     76.04 o 
   6   4   0     1802.48     1998.71     35.26 o 
   7   4   0       33.27       46.96      4.47 o 
   8   4   0      171.75      147.65      5.12 o 
   9   4   0      854.36      915.79     21.12 o 
  10   4   0      505.16      496.33     13.36 o 
  11   4   0        0.78        2.06      4.90 o 
  12   4   0       43.84       40.99      8.42 o 
 -11   5   0      225.39      243.88     10.66 o 
 -10   5   0       39.50       47.80      7.66 o 
  -9   5   0       10.64        9.32      9.84 o 
  -8   5   0      271.91      296.17      7.58 o 
  -7   5   0       50.75       47.82      7.69 o 
  -6   5   0     1151.68     1214.14     19.39 o 
  -5   5   0      169.62      187.37      5.08 o 
  -4   5   0     1605.41     1688.93     26.17 o 
  -3   5   0      114.75      126.97      3.84 o 
  -2   5   0     2187.81     1988.16     36.17 o 
  -1   5   0     5066.74     5212.52     88.80 o 
   1   5   0     1037.79     1135.97     14.12 o 
   2   5   0       10.23       15.39      1.32 o 
   3   5   0        4.45        2.24      3.14 o 
   4   5   0     1855.08     1897.13     50.47 o 
   5   5   0     6395.88     6675.67    144.30 o 
   6   5   0     2540.50     2608.72     45.78 o 
   7   5   0     1819.97     1797.76     39.82 o 
   8   5   0      766.05      767.92     15.56 o 
   9   5   0      112.08      125.36      6.81 o 
  10   5   0      145.04      132.35      6.92 o 
  11   5   0        0.51        9.11      7.45 o 
 -11   6   0      947.74     1004.74     18.47 o 
 -10   6   0      921.21     1024.29     24.52 o 
  -9   6   0      303.85      347.29     13.00 o 
  -8   6   0      139.36      155.20      5.87 o 
  -7   6   0      308.13      307.74      7.92 o 
  -6   6   0       92.39       97.91      4.46 o 
  -5   6   0     1652.92     1727.79     31.04 o 
  -4   6   0     3583.39     3635.41     62.50 o 
  -3   6   0       35.06       47.14      2.36 o 
  -2   6   0     1211.19     1322.04     23.80 o 
  -1   6   0     1296.75     1189.82     14.78 o 
   0   6   0     3152.03     3231.03     46.42 o 
   1   6   0     4543.78     4806.30     63.67 o 
   2   6   0       19.60       28.45      1.95 o 
   3   6   0      146.37      128.10      4.87 o 
   4   6   0       92.27       95.02      4.26 o 
   5   6   0     3223.24     3386.11     74.73 o 
   6   6   0     3412.52     3399.33     59.36 o 
   7   6   0     3288.54     3490.80     61.05 o 
   8   6   0      890.76      928.78     18.48 o 
   9   6   0        4.27        6.56      6.16 o 
  10   6   0        5.53       11.77      5.46 o 
  11   6   0      137.64      137.76     10.74 o 
 -11   7   0      446.49      483.69     11.15 o 
 -10   7   0     1306.71     1445.86     25.47 o 
  -9   7   0       97.93       98.69      6.27 o 
  -8   7   0      500.76      521.27     12.01 o 
  -7   7   0        1.51       -1.08      3.46 o 
  -6   7   0       47.88       42.27      3.65 o 
  -5   7   0     1732.83     1875.65     33.76 o 
  -4   7   0     2623.63     1311.82     38.04 o 
  -3   7   0     1863.21     1829.96     41.80 o 
  -2   7   0      401.86      390.94      7.43 o 
  -1   7   0        5.24       11.01      1.69 o 
   0   7   0     2683.31     2737.56     32.72 o 
   1   7   0       51.26       47.30      3.03 o 
   2   7   0        4.00        8.54      1.83 o 
   3   7   0     1185.55     1162.03     15.93 o 
   4   7   0      192.15      221.00      5.42 o 
   5   7   0       96.85       91.54      4.50 o 
   6   7   0     1460.20     1523.45     28.18 o 
   7   7   0     1954.49     2018.70     38.34 o 
   8   7   0     1103.29     1151.77     29.46 o 
   9   7   0      335.08      330.63     11.10 o 
  10   7   0       23.29       28.18      6.05 o 
  11   7   0       58.18       46.65      9.02 o 
 -11   8   0      185.80      206.80      8.28 o 
 -10   8   0       47.72       54.15      5.70 o 
  -9   8   0      229.04      254.87     10.24 o 
  -8   8   0      339.75      385.42     10.49 o 
  -7   8   0        8.34        2.86      4.12 o 
  -6   8   0       15.27       19.93      3.82 o 
  -5   8   0     1991.13     2061.30     37.10 o 
  -4   8   0     2612.82     2718.39     48.14 o 
  -3   8   0     5486.02     5567.89     96.47 o 
  -2   8   0     2926.22     2980.13     44.36 o 
  -1   8   0      738.67      751.38      9.98 o 
   0   8   0      151.55      175.94      3.52 o 
   1   8   0       54.95       46.78      1.96 o 
   2   8   0     1077.22     1150.34     14.80 o 
   3   8   0     1934.29     1908.37     30.46 o 
   4   8   0      770.19      726.20     15.17 o 
   5   8   0      789.49      836.25     21.74 o 
   6   8   0       15.46       18.78      4.03 o 
   7   8   0      858.62      798.58     23.15 o 
   8   8   0      524.68      497.31     17.64 o 
   9   8   0      354.65      362.92     12.06 o 
  10   8   0       39.33       44.35      8.87 o 
  11   8   0      133.63      142.86     11.90 o 
 -10   9   0      147.64      159.93      6.98 o 
  -9   9   0       63.43       69.46      5.83 o 
  -8   9   0      232.02      231.91      8.53 o 
  -7   9   0      387.79      388.43     10.32 o 
  -6   9   0       70.80       67.69      4.98 o 
  -5   9   0      140.84      141.89      6.06 o 
  -4   9   0     1322.72     1314.03     24.64 o 
  -3   9   0     2637.45     2642.37     46.94 o 
  -2   9   0     4808.67     4798.12     70.95 o 
  -1   9   0     1298.91     1297.21     20.71 o 
   0   9   0       90.60      100.52      4.46 o 
   1   9   0       23.68       23.01      2.31 o 
   2   9   0      660.22      639.50      8.94 o 
   3   9   0     2825.47     2768.14     36.74 o 
   4   9   0     3454.39     3415.79     51.03 o 
   5   9   0     4988.22     4927.46     93.59 o 
   6   9   0      211.58      228.06      8.00 o 
   7   9   0      236.26      240.54      8.59 o 
   8   9   0       13.30       16.22      5.84 o 
   9   9   0      270.42      274.74     11.28 o 
  10   9   0      174.00      179.05     13.09 o 
 -10  10   0       19.86        6.36      7.18 o 
  -9  10   0      141.45      148.41      6.81 o 
  -8  10   0      137.59      148.14      7.82 o 
  -7  10   0      452.93      461.09     11.94 o 
  -6  10   0      496.95      487.77     11.70 o 
  -5  10   0      570.58      579.27     13.01 o 
  -4  10   0        4.50       19.72      4.04 o 
  -3  10   0      879.78      879.50     14.76 o 
  -2  10   0     5041.06     4946.09     63.59 o 
  -1  10   0     1239.99     1278.93     15.96 o 
   0  10   0       81.91       75.75      2.73 o 
   1  10   0      537.05      560.01      7.64 o 
   2  10   0      438.93      475.43      7.32 o 
   3  10   0      114.55      119.57      5.51 o 
   4  10   0     2029.88     2001.66     31.02 o 
   5  10   0     2376.58     2343.95     35.98 o 
   6  10   0      607.70      584.23     13.75 o 
   7  10   0      590.42      575.27     19.21 o 
   8  10   0        5.15        9.10      5.43 o 
   9  10   0        1.35       -5.37      6.20 o 
  10  10   0      244.25      246.42     15.33 o 
  -9  11   0       37.51       39.30      6.01 o 
  -8  11   0        1.99        2.33      4.58 o 
  -7  11   0      507.06      532.40     10.89 o 
  -6  11   0     2347.68     2318.31     42.51 o 
  -5  11   0      852.47      826.28     17.28 o 
  -4  11   0      717.66      745.67     15.89 o 
  -3  11   0      125.00      103.64      5.12 o 
  -2  11   0       11.63       12.49      2.74 o 
  -1  11   0     1463.40     1406.26     17.55 o 
   0  11   0      189.42      197.17      4.59 o 
   1  11   0       23.95       27.47      3.57 o 
   2  11   0      200.13      202.60      5.30 o 
   3  11   0      238.85      246.75      5.23 o 
   4  11   0      603.75      604.35     11.57 o 
   5  11   0     1301.38     1332.58     21.87 o 
   6  11   0     2100.12     2069.67     41.18 o 
   7  11   0      198.55      192.20      8.69 o 
   8  11   0       21.40       20.87      5.96 o 
   9  11   0       29.67       42.38     10.12 o 
  -9  12   0       85.56       87.89      7.48 o 
  -8  12   0       40.07       33.73      5.23 o 
  -7  12   0      301.24      297.94      8.76 o 
  -6  12   0      392.46      395.38      9.22 o 
  -5  12   0     1304.03     1271.20     20.74 o 
  -4  12   0     2819.70     2846.45     42.41 o 
  -3  12   0     1229.20     1251.47     17.87 o 
  -2  12   0        9.56       11.50      3.08 o 
  -1  12   0       32.80       28.89      3.19 o 
   0  12   0      309.50      320.42      6.71 o 
   1  12   0     1063.46     1075.32     20.27 o 
   2  12   0      151.30      143.80      7.65 o 
   3  12   0      625.33      638.28     10.19 o 
   4  12   0      122.88      111.65      4.46 o 
   5  12   0     1390.75     1357.62     22.50 o 
   6  12   0      353.13      344.74      8.90 o 
   7  12   0       59.97       59.84      6.60 o 
   8  12   0        1.48        7.12      6.70 o 
   9  12   0       60.52       66.33     11.13 o 
  -8  13   0       50.18       61.81      5.88 o 
  -7  13   0       38.98       31.31      5.45 o 
  -6  13   0      134.43      144.00      6.32 o 
  -5  13   0     1533.20     1549.35     24.69 o 
  -4  13   0     1029.28      962.88     16.71 o 
  -3  13   0      350.51      351.67      7.66 o 
  -2  13   0       11.83       11.45      3.48 o 
  -1  13   0        2.55       -2.13      3.31 o 
   0  13   0      236.91      238.31      7.77 o 
   1  13   0      522.39      527.53     12.02 o 
   2  13   0     5148.72     5125.49     86.31 o 
   3  13   0      649.94      626.31     13.28 o 
   4  13   0      261.74      261.73      8.66 o 
   5  13   0      128.79      127.76      5.21 o 
   6  13   0      217.31      216.88      7.76 o 
   7  13   0       71.77       65.76      5.73 o 
   8  13   0       18.81       18.41      9.98 o 
  -8  14   0      207.73      213.80     19.49 o 
  -7  14   0      278.36      267.04     10.79 o 
  -6  14   0        0.71       -4.82      5.04 o 
  -5  14   0      137.04      125.90      6.15 o 
  -4  14   0      633.94      599.52     12.16 o 
  -3  14   0      842.86      833.63     13.39 o 
  -2  14   0      116.38      121.80      4.96 o 
  -1  14   0        6.76        3.36      4.86 o 
   0  14   0        5.96        2.75      4.35 o 
   1  14   0        8.96       -0.88      4.48 o 
   2  14   0     1281.82     1260.60     23.59 o 
   3  14   0     3874.80     3802.06     64.70 o 
   4  14   0     1317.54     1298.13     30.84 o 
   5  14   0      150.99      139.06     16.27 o 
   6  14   0       17.41       14.13      4.80 o 
   7  14   0      131.96      125.35      6.84 o 
   8  14   0      315.60      323.95     18.76 o 
  -7  15   0      352.02      367.50     11.78 o 
  -6  15   0      326.61      312.16      9.75 o 
  -5  15   0      221.05      217.52      7.94 o 
  -4  15   0      309.32      292.67      8.00 o 
  -3  15   0      608.82      596.01     10.97 o 
  -2  15   0       45.74       54.10      5.29 o 
  -1  15   0       23.15       34.75      6.98 o 
   0  15   0      213.84      197.10     10.68 o 
   1  15   0      107.34       98.07      5.93 o 
   2  15   0      344.03      347.79     15.99 o 
   3  15   0     1787.78     1717.31     39.40 o 
   4  15   0     1381.62     1265.55     32.89 o 
   5  15   0      264.45      250.70     15.32 o 
   6  15   0      320.64      331.75     19.59 o 
   7  15   0       15.38        8.33      8.89 o 
  -6  16   0     1247.36     1205.82     23.80 o 
  -5  16   0       59.41       54.67      7.79 o 
  -4  16   0       45.78       42.65      5.09 o 
  -3  16   0       81.92       77.12      5.32 o 
  -2  16   0       12.04       13.79      7.25 o 
  -1  16   0       25.38       27.95      7.63 o 
   0  16   0      899.74      836.93     22.19 o 
   1  16   0      309.75      305.93     18.82 o 
   2  16   0        5.75       16.53      6.28 o 
   3  16   0      194.59      172.84     13.21 o 
   4  16   0      175.33      164.52     11.75 o 
   5  16   0      727.93      686.96     19.84 o 
   6  16   0        1.88        5.33     15.35 o 
  -4  17   0        9.84       17.10      6.63 o 
  -3  17   0       20.17       11.11      7.93 o 
  -2  17   0       10.66        8.17      7.60 o 
  -1  17   0       21.54       12.24      7.86 o 
   0  17   0     1087.60     1066.37     27.21 o 
   1  17   0     1753.11     1729.54     40.04 o 
   2  17   0      680.67      667.99     14.91 o 
   3  17   0      150.20      131.64     22.46 o 
   4  17   0       18.47       16.32     12.62 o 
  -2  18   0       47.72       46.98     10.33 o 
  -1  18   0       33.01       26.37      8.56 o 
   0  18   0      196.77      208.55     12.31 o 
   1  18   0     1320.25     1338.14     32.41 o 
   2  18   0      730.73      738.90     21.35 o 
  -2 -18   1        3.97        5.48      7.74 o 
  -1 -18   1       28.75       17.51      8.14 o 
   0 -18   1      570.16      539.51     18.08 o 
   1 -18   1     1751.90     1637.85     39.10 o 
   2 -18   1      410.40      382.38     15.85 o 
  -4 -17   1       25.51       19.77      8.74 o 
  -3 -17   1       84.96       85.23      8.73 o 
  -2 -17   1       10.00        8.24      5.54 o 
  -1 -17   1       12.02       16.96      7.76 o 
   0 -17   1       30.16       19.52      7.96 o 
   1 -17   1      403.81      383.51     14.84 o 
   2 -17   1     1164.56     1090.75     27.73 o 
   3 -17   1      151.91      132.66     10.07 o 
   4 -17   1      397.62      367.85     10.56 o 
  -5 -16   1       17.04       18.98      8.17 o 
  -4 -16   1       80.43       71.53      8.42 o 
  -3 -16   1        4.48       14.29      7.27 o 
  -2 -16   1      369.72      378.85     10.75 o 
  -1 -16   1     1431.24     1395.60     26.41 o 
   0 -16   1        0.84        5.98      7.18 o 
   1 -16   1      131.77      117.45     14.12 o 
   2 -16   1      331.10      309.21     12.70 o 
   3 -16   1       70.81       77.63      6.00 o 
   4 -16   1       63.81       54.99      5.26 o 
   5 -16   1       28.28       27.16      5.94 o 
   6 -16   1       58.67       52.17      7.08 o 
  -7 -15   1     1054.77     1032.35     37.07 o 
  -6 -15   1      170.52      166.49     11.61 o 
  -5 -15   1        3.98        1.54      7.36 o 
  -4 -15   1       91.95       89.09      8.19 o 
  -3 -15   1       13.42       11.37      6.64 o 
  -2 -15   1     1617.83     1628.37     29.79 o 
  -1 -15   1      902.40      866.31     17.68 o 
   0 -15   1      332.33      340.87     14.53 o 
   1 -15   1       10.07        2.93      6.38 o 
   2 -15   1       21.84       12.55      6.85 o 
   3 -15   1       57.21       52.99      4.69 o 
   4 -15   1       74.55       81.93      5.09 o 
   5 -15   1      322.54      294.90      9.49 o 
   6 -15   1       21.15       18.41      6.19 o 
   7 -15   1        2.88       -1.75      6.60 o 
  -7 -14   1      408.51      410.46     14.18 o 
  -6 -14   1      210.81      212.64     11.43 o 
  -5 -14   1       39.37       42.90      6.68 o 
  -4 -14   1       43.90       44.97     17.18 o 
  -3 -14   1      167.66      171.77      9.10 o 
  -2 -14   1      670.40      677.46     14.59 o 
  -1 -14   1     1424.94     1414.73     26.20 o 
   0 -14   1     1876.62     1822.18     32.52 o 
   1 -14   1      859.23      833.14     24.01 o 
   2 -14   1       12.23        6.79      3.83 o 
   3 -14   1      506.85      485.41      9.44 o 
   4 -14   1       47.66       45.40      5.09 o 
   5 -14   1       11.84        9.50      4.84 o 
   6 -14   1     1484.68     1420.88     23.58 o 
   7 -14   1      238.22      245.75     11.06 o 
   8 -14   1       33.58       32.69      6.64 o 
  -8 -13   1       50.88       67.55     11.41 o 
  -7 -13   1       15.74       13.43      5.18 o 
  -6 -13   1        5.25        7.23      4.74 o 
  -5 -13   1      305.45      317.57     10.19 o 
  -4 -13   1      507.83      495.75     12.07 o 
  -3 -13   1      263.77      281.19      8.30 o 
  -2 -13   1      283.34      261.11      8.70 o 
  -1 -13   1     1029.36     1076.63     20.59 o 
   0 -13   1     2563.90     2523.42     43.62 o 
   1 -13   1      911.13      877.83     13.54 o 
   2 -13   1      235.83      233.87      6.30 o 
   3 -13   1       20.02       15.49      3.59 o 
   4 -13   1        1.67       -2.03      4.07 o 
   5 -13   1      517.00      498.38     12.87 o 
   6 -13   1      621.09      601.02     12.28 o 
   7 -13   1      918.40      909.81     16.54 o 
   8 -13   1       67.01       74.84      5.97 o 
  -9 -12   1      603.77      643.34     26.23 o 
  -8 -12   1       34.31       36.31      7.65 o 
  -7 -12   1       35.44       38.22      6.16 o 
  -6 -12   1        4.08        3.67      4.39 o 
  -5 -12   1       29.45       23.16      4.31 o 
  -4 -12   1     2805.83     2723.49     41.83 o 
  -3 -12   1      930.69      964.26     15.79 o 
  -2 -12   1       14.46       18.16      4.04 o 
  -1 -12   1      633.51      644.00     13.35 o 
   0 -12   1       20.86       22.31      4.53 o 
   1 -12   1     3283.97     3274.30     42.92 o 
   2 -12   1      116.16      135.25      5.30 o 
   3 -12   1      392.81      397.37      8.72 o 
   4 -12   1       25.96       20.95      4.72 o 
   5 -12   1       56.92       50.78      5.55 o 
   6 -12   1      685.33      679.45     19.07 o 
   7 -12   1      882.03      827.58     22.80 o 
   8 -12   1      789.11      815.67     15.20 o 
   9 -12   1      334.92      337.52     11.84 o 
  -9 -11   1     1050.36     1074.34     36.29 o 
  -8 -11   1       94.24       94.65      8.18 o 
  -7 -11   1      336.13      355.39     11.23 o 
  -6 -11   1       73.70       82.01      5.01 o 
  -5 -11   1      126.43      117.83      5.20 o 
  -4 -11   1      169.47      168.87      6.15 o 
  -3 -11   1     2380.26     2422.00     32.74 o 
  -2 -11   1     2051.68     2030.75     30.47 o 
  -1 -11   1      675.79      697.85     21.26 o 
   0 -11   1      591.30      565.66      8.31 o 
   1 -11   1      401.02      403.96      6.59 o 
   2 -11   1      299.26      292.13     10.43 o 
   3 -11   1      489.31      454.07      9.20 o 
   4 -11   1      964.43      957.52     19.36 o 
   5 -11   1       88.66       98.10      5.92 o 
   6 -11   1      434.13      413.73     11.36 o 
   7 -11   1     1084.07     1071.69     21.87 o 
   8 -11   1      290.46      300.90     10.47 o 
   9 -11   1      788.24      808.71     17.11 o 
 -10 -10   1      264.42      244.88     15.71 o 
  -9 -10   1      133.05      112.41     11.44 o 
  -8 -10   1      614.78      628.94     19.26 o 
  -7 -10   1      445.92      448.52     14.30 o 
  -6 -10   1        1.22       -0.93      4.52 o 
  -5 -10   1      125.96      117.48      6.86 o 
  -4 -10   1      893.33      862.72     14.87 o 
  -3 -10   1     4963.01     5037.39     65.93 o 
  -2 -10   1     4610.80     4629.63     55.04 o 
  -1 -10   1     3436.05     3379.43     45.73 o 
   0 -10   1       12.71       16.71      2.47 o 
   1 -10   1       30.98       29.16      2.81 o 
   2 -10   1      195.55      170.81      5.36 o 
   3 -10   1      159.80      191.76      5.62 o 
   4 -10   1     1862.55     1791.06     33.01 o 
   5 -10   1     1898.11     1828.79     33.71 o 
   6 -10   1        5.82       17.95      4.52 o 
   7 -10   1      117.62      104.91      6.29 o 
   8 -10   1       84.81       90.58      7.17 o 
   9 -10   1      498.63      516.80     16.12 o 
  10 -10   1       10.31       18.87      5.49 o 
 -10  -9   1      169.16      161.77     12.61 o 
  -9  -9   1      188.24      190.35     10.09 o 
  -8  -9   1      152.18      177.40      9.07 o 
  -7  -9   1       88.11       89.63      9.73 o 
  -6  -9   1      709.91      664.71     14.74 o 
  -5  -9   1       33.91       41.18      3.59 o 
  -4  -9   1      496.72      502.64      9.68 o 
  -3  -9   1      913.14      892.20     12.99 o 
  -2  -9   1     3570.48     3583.43     47.18 o 
  -1  -9   1     5346.04     5441.94     72.34 o 
   0  -9   1     2828.29     2759.59     51.36 o 
   1  -9   1      107.37      133.80      4.14 o 
   2  -9   1      223.07      200.65      5.30 o 
   3  -9   1        8.41       14.31      2.82 o 
   4  -9   1     1647.40     1760.35     32.16 o 
   5  -9   1     2191.51     2207.89     39.91 o 
   6  -9   1     3066.59     2980.56     53.23 o 
   7  -9   1      396.19      411.84     10.85 o 
   8  -9   1      228.97      237.96      8.55 o 
   9  -9   1       42.78       38.54      7.61 o 
  10  -9   1       98.06       92.43      7.94 o 
 -11  -8   1      187.56      196.67     14.57 o 
 -10  -8   1      150.06      141.81     11.41 o 
  -9  -8   1        8.03        7.55      5.70 o 
  -8  -8   1      473.85      481.64     14.34 o 
  -7  -8   1      162.97      165.78      7.08 o 
  -6  -8   1      105.12      108.58      5.57 o 
  -5  -8   1     3026.69     3028.84     53.56 o 
  -4  -8   1      487.77      453.95     15.32 o 
  -3  -8   1      490.57      450.56      7.36 o 
  -2  -8   1     1627.16     1691.70     21.16 o 
  -1  -8   1     5537.21     5589.06     72.53 o 
   0  -8   1     2584.40     2685.41     30.13 o 
   1  -8   1       70.95       72.23      2.43 o 
   2  -8   1      229.14      252.47      5.98 o 
   3  -8   1      333.84      322.36      8.02 o 
   4  -8   1      619.40      652.48     13.44 o 
   5  -8   1     2655.21     2708.76     48.22 o 
   6  -8   1     1044.11     1098.24     21.32 o 
   7  -8   1     2334.41     2390.59     43.22 o 
   8  -8   1        4.43        3.22      4.38 o 
   9  -8   1       24.59       35.35      5.19 o 
  10  -8   1        4.54        1.53      5.92 o 
  11  -8   1      127.18      127.44      5.99 o 
 -11  -7   1      730.97      790.06     28.35 o 
 -10  -7   1     1559.78     1607.64     36.46 o 
  -9  -7   1      786.09      847.77     21.24 o 
  -8  -7   1      248.47      242.39      9.49 o 
  -7  -7   1      360.86      365.16      9.76 o 
  -6  -7   1     1270.71     1335.36     25.10 o 
  -5  -7   1     1404.48     1331.63     24.85 o 
  -4  -7   1     6328.19     6363.71     92.92 o 
  -3  -7   1     2536.17     2603.93     34.35 o 
  -2  -7   1        3.35        4.10      1.69 o 
  -1  -7   1      641.67      650.79      9.48 o 
   0  -7   1       64.49       44.86      1.67 o 
   1  -7   1       65.84       88.92      2.74 o 
   2  -7   1      191.15      196.49      4.22 o 
   3  -7   1     1738.19     1876.18     42.93 o 
   4  -7   1       43.81       94.90     25.39 o 
   5  -7   1      304.03      291.04      7.54 o 
   6  -7   1     3938.60     4117.12     72.06 o 
   7  -7   1     1516.82     1571.55     29.13 o 
   8  -7   1      336.13      345.08     11.93 o 
   9  -7   1       61.04       61.39      4.93 o 
  10  -7   1        1.28       -2.26     13.29 o 
  11  -7   1      210.13      224.47     10.04 o 
 -11  -6   1      233.68      265.49     15.36 o 
 -10  -6   1     1481.75     1567.05     35.44 o 
  -9  -6   1      283.23      272.97     10.14 o 
  -8  -6   1       77.97       74.16      5.71 o 
  -7  -6   1        4.29        2.22      4.39 o 
  -6  -6   1      966.10      923.05     17.91 o 
  -5  -6   1     1018.15     1010.52     19.22 o 
  -4  -6   1     4128.81     4242.21     62.66 o 
  -3  -6   1    11286.36    11230.34    190.75 o 
  -2  -6   1     2773.38     2877.92     34.86 o 
  -1  -6   1       77.74       94.71      6.78 o 
   0  -6   1      446.81      485.57      7.18 o 
   1  -6   1       91.30       76.71      3.34 o 
   2  -6   1     1917.36     2080.45     36.70 o 
   3  -6   1     1796.69     1699.07     31.53 o 
   4  -6   1      295.22      279.94      6.58 o 
   5  -6   1      309.04      321.66      8.29 o 
   6  -6   1     1578.89     1660.53     30.13 o 
   7  -6   1     1326.76     1368.56     25.44 o 
   8  -6   1      135.20      141.03      7.30 o 
   9  -6   1        0.43       -1.20      3.81 o 
  10  -6   1       15.75       17.23      4.61 o 
  11  -6   1       22.96       29.55      5.38 o 
 -11  -5   1       51.31       56.82      8.78 o 
 -10  -5   1      136.04      142.34     13.75 o 
  -9  -5   1      417.66      437.28     12.61 o 
  -8  -5   1       14.43       17.03      4.37 o 
  -7  -5   1       99.78       97.86      4.68 o 
  -6  -5   1      223.07      220.95      6.46 o 
  -5  -5   1      601.62      697.34     17.65 o 
  -4  -5   1     3320.21     3301.00     73.52 o 
  -3  -5   1     2410.97     2174.33     38.08 o 
  -2  -5   1     6111.50     6228.05     80.30 o 
  -1  -5   1      617.54      713.38     10.14 o 
   0  -5   1      207.09      252.03      3.80 o 
   1  -5   1      238.75      310.47     19.68 o 
   2  -5   1    10526.91    11371.50    342.18 o 
   3  -5   1     2938.52     2793.75     48.11 o 
   4  -5   1     4673.61     4896.39     64.82 o 
   5  -5   1     3870.05     4154.95     63.63 o 
   6  -5   1       90.62      121.37      3.68 o 
   7  -5   1     1453.46     1480.19     44.71 o 
   8  -5   1      142.56      148.72     10.57 o 
   9  -5   1        7.33       21.00      6.97 o 
  10  -5   1      117.53      117.99     14.52 o 
  11  -5   1      224.84      228.77     18.70 o 
 -11  -4   1       10.37       24.92      7.73 o 
 -10  -4   1       58.60       65.39      5.69 o 
  -9  -4   1       26.64       32.08      4.72 o 
  -8  -4   1      134.25      114.19      6.18 o 
  -7  -4   1      742.96      768.51     15.07 o 
  -6  -4   1     2013.13     2078.35     36.63 o 
  -5  -4   1      326.74      300.74     10.14 o 
  -4  -4   1      452.52      446.77      9.29 o 
  -3  -4   1     5120.96     5117.00     87.24 o 
  -2  -4   1     3994.02     3850.04    572.02 o 
  -1  -4   1      312.16      301.02      6.10 o 
   0  -4   1       37.44       20.31      1.72 o 
   1  -4   1       23.69       28.87      8.30 o 
   2  -4   1      457.87      517.44     10.53 o 
   3  -4   1     2814.92     2772.89     47.50 o 
   5  -4   1     3817.00     3826.00     74.57 o 
   6  -4   1     1070.02     1070.24     20.77 o 
   7  -4   1      114.02      125.55      4.53 o 
   8  -4   1       59.48       62.17      8.46 o 
   9  -4   1       19.92       27.37      7.16 o 
  10  -4   1      282.66      280.32     19.40 o 
 -12  -3   1      503.19      585.40     21.57 o 
 -11  -3   1      347.39      355.35     11.02 o 
 -10  -3   1      332.32      331.81     10.23 o 
  -9  -3   1       41.29       42.16      4.45 o 
  -8  -3   1      211.90      233.82      7.70 o 
  -7  -3   1     1326.39     1410.21     25.36 o 
  -6  -3   1     2384.35     2529.33     43.96 o 
  -5  -3   1     2696.35     2674.52     46.43 o 
  -4  -3   1      759.31      762.88     17.05 o 
  -3  -3   1     2967.72     3287.45     56.34 o 
  -1  -3   1      421.42      455.14      8.53 o 
   0  -3   1      403.93      442.08      8.35 o 
   1  -3   1      742.83      642.12     34.33 o 
   2  -3   1     2733.94     3137.25     64.08 o 
   3  -3   1      466.73      462.15     11.12 o 
   4  -3   1     4845.11     5179.53     90.18 o 
   5  -3   1     3507.24     3483.58     61.20 o 
   6  -3   1     3866.97     4074.97     62.74 o 
   7  -3   1     4076.15     4166.14     64.31 o 
   8  -3   1       13.55       16.68      4.56 o 
   9  -3   1        6.96       14.32      6.51 o 
  10  -3   1      486.89      477.14     23.89 o 
 -12  -2   1       28.45       33.28      7.39 o 
 -11  -2   1      547.06      561.46     29.36 o 
 -10  -2   1       60.89       54.03      9.64 o 
  -9  -2   1       48.67       57.90      4.28 o 
  -8  -2   1       31.80       45.11      2.87 o 
  -7  -2   1     1192.30     1281.29     20.10 o 
  -6  -2   1     3488.45     3656.43     47.36 o 
  -5  -2   1     8053.24     8525.48    150.76 o 
  -4  -2   1     5587.50     5907.48    101.20 o 
  -3  -2   1      187.55      234.55      6.13 o 
  -2  -2   1     1274.63     1292.27     39.52 o 
  -1  -2   1      779.59      885.59     15.48 o 
   0  -2   1     1298.07     1353.80     29.51 o 
   1  -2   1       61.80       54.42      1.40 o 
   3  -2   1      158.08      131.72      5.27 o 
   4  -2   1       75.54       60.23      3.68 o 
   5  -2   1     1082.35     1152.83     26.19 o 
   6  -2   1     2967.74     3201.92     57.50 o 
   7  -2   1      517.06      542.44     12.26 o 
   8  -2   1      194.15      201.61      7.76 o 
   9  -2   1        6.28        8.76      4.78 o 
 -12  -1   1      508.12      508.86     18.32 o 
 -11  -1   1      217.25      225.51      7.82 o 
 -10  -1   1      142.80      140.25      5.01 o 
  -9  -1   1       12.66       15.99      2.57 o 
  -8  -1   1       36.56       36.06      2.36 o 
  -7  -1   1      169.89      186.51      4.62 o 
  -6  -1   1       27.07       30.99      1.71 o 
  -4  -1   1     2594.90     2737.00     69.86 o 
  -3  -1   1     2174.87     2254.79     29.69 o 
  -2  -1   1     1620.57     1837.99     37.20 o 
  -1  -1   1     1534.24     1564.22     48.10 o 
   3  -1   1     2399.36     2545.95     54.43 o 
   4  -1   1     1124.97     1213.20     27.00 o 
   5  -1   1     1085.47     1158.22     26.24 o 
   6  -1   1       46.35       54.33      4.45 o 
   7  -1   1      118.30      120.26      6.85 o 
   8  -1   1      100.68      108.88      6.83 o 
   9  -1   1       65.58       73.99      5.67 o 
 -12   0   1        0.21       -3.86      5.88 o 
 -11   0   1       37.33       40.01      3.97 o 
 -10   0   1        3.30        6.69      2.61 o 
  -9   0   1       43.83       45.66      3.27 o 
  -8   0   1      565.26      561.84     19.40 o 
  -7   0   1     1577.08     1702.06     27.08 o 
  -6   0   1     1583.08     1689.19     28.87 o 
  -5   0   1     1141.47     1128.91     18.01 o 
  -4   0   1     4289.16     4439.92     67.48 o 
  -3   0   1     4455.29     4967.73    198.34 o 
  -2   0   1     2714.94     2933.00     92.19 o 
  -1   0   1      185.13      207.57      7.14 o 
   5   0   1       92.12       99.83      5.43 o 
   6   0   1        1.47       -0.51      3.44 o 
   7   0   1        2.25        6.73      3.30 o 
   8   0   1       29.88       31.21      2.63 o 
   9   0   1     1911.56     1895.12     41.93 o 
 -12   1   1        4.63       13.26      5.50 o 
 -11   1   1       68.62       71.42      4.46 o 
 -10   1   1       11.09       16.21      6.39 o 
  -9   1   1      621.22      649.39     21.89 o 
  -8   1   1     1378.40     1454.75     50.24 o 
  -7   1   1     1247.06     1397.02     22.57 o 
  -6   1   1      176.15      160.56      4.86 o 
  -5   1   1        1.45        3.52      2.69 o 
  -4   1   1       55.18       51.49      3.24 o 
  -3   1   1     4822.51     5144.30    178.10 o 
  -2   1   1       16.99       26.16      1.96 o 
  -1   1   1     1338.52     1400.10     44.57 o 
   1   1   1     1112.92        0.05      0.13 o 
   2   1   1     1732.38     1998.24     63.62 o 
   4   1   1     3069.45     2973.42     52.14 o 
   5   1   1     1021.55     1017.25     18.84 o 
   6   1   1     1054.91     1172.76     21.74 o 
   7   1   1       28.44       22.31      2.48 o 
   8   1   1      286.58      271.28      7.43 o 
   9   1   1     1907.15     1941.86     35.62 o 
  10   1   1      579.67      561.11     19.21 o 
  11   1   1      208.07      210.79     12.81 o 
  12   1   1      373.52      343.21     12.99 o 
 -12   2   1       96.44       99.97      6.78 o 
 -11   2   1        0.31        4.02      3.37 o 
 -10   2   1       24.86       24.94      4.65 o 
  -9   2   1       87.39       81.87      8.19 o 
  -8   2   1     2013.75     2120.29     48.22 o 
  -7   2   1     6303.30     6649.47    117.17 o 
  -6   2   1     4809.23     5172.35     91.31 o 
  -5   2   1     1715.45     1801.84     32.66 o 
  -4   2   1        0.08        5.41      1.87 o 
  -3   2   1        2.18        8.70      1.51 o 
  -2   2   1      271.15      322.16     14.66 o 
  -1   2   1     1588.66     1768.62     55.11 o 
   1   2   1     2310.55     2364.99     72.42 o 
   2   2   1      528.45      576.73     12.42 o 
   3   2   1     2967.27     2885.53     59.35 o 
   4   2   1       64.22      129.55      4.59 o 
   5   2   1      796.62      812.15     18.98 o 
   6   2   1      181.14      226.29      6.92 o 
   7   2   1        6.60        6.97      2.52 o 
   8   2   1        7.11       10.90      4.08 o 
   9   2   1     2084.88     2195.10     33.67 o 
  10   2   1      323.95      343.40     11.16 o 
  11   2   1     1765.43     1802.25     78.63 o 
  12   2   1      648.87      706.45     23.07 o 
 -12   3   1      479.34      494.14     15.96 o 
 -11   3   1       19.08       11.11      5.03 o 
 -10   3   1      184.80      170.77      8.67 o 
  -9   3   1       67.55       68.49      4.94 o 
  -8   3   1      644.81      677.12     26.80 o 
  -7   3   1     1924.11     2051.94     37.68 o 
  -6   3   1     3964.35     4224.44     74.99 o 
  -5   3   1     1926.96     2106.27     38.07 o 
  -4   3   1     1526.14     1671.66     37.68 o 
  -3   3   1      283.65      390.80     11.47 o 
  -2   3   1        3.75        2.20      0.99 o 
   0   3   1     1416.66     1399.88     25.37 o 
   2   3   1      266.77      258.33      6.91 o 
   3   3   1      548.02      588.42     76.16 o 
   4   3   1     4238.17     4658.59     79.50 o 
   5   3   1      906.84     1029.93     15.75 o 
   6   3   1       26.73       56.31      2.84 o 
   7   3   1     1368.00     1629.30     25.33 o 
   8   3   1       41.41       57.71      3.83 o 
   9   3   1      124.66      109.79      4.53 o 
  10   3   1       81.48       95.55      5.17 o 
  11   3   1     1572.35     1618.54     81.75 o 
  12   3   1      470.85      486.63     18.26 o 
 -11   4   1        3.10        4.41      3.66 o 
 -10   4   1       49.79       48.74      2.75 o 
  -9   4   1      344.48      344.64     26.66 o 
  -8   4   1       14.20       12.22      8.97 o 
  -7   4   1      503.43      519.91     30.80 o 
  -6   4   1       34.77       36.62      5.06 o 
  -5   4   1     3415.50     3618.06     99.10 o 
  -4   4   1     2063.02     2345.52     65.74 o 
  -3   4   1        0.00       -1.72      1.26 o 
  -2   4   1      613.01      678.23     12.35 o 
  -1   4   1     2758.62     2609.92    339.52 o 
   0   4   1     4879.60     4884.08     96.58 o 
   1   4   1    12301.73       -0.89      0.45 o 
   3   4   1      923.25      887.53     20.62 o 
   4   4   1      186.49      183.41      4.83 o 
   5   4   1      530.79      568.00     13.53 o 
   6   4   1       16.15       21.45      2.56 o 
   7   4   1     4385.89     4424.31     76.27 o 
   8   4   1      445.36      469.85      9.26 o 
   9   4   1      566.99      575.69     11.06 o 
  10   4   1        0.34        0.56      4.81 o 
  11   4   1       37.44       31.95      5.07 o 
  12   4   1      463.29      538.73     19.87 o 
 -11   5   1       51.45       48.47      3.32 o 
 -10   5   1      312.12      324.34      7.84 o 
  -9   5   1     1339.75     1450.83     24.82 o 
  -8   5   1      513.82      567.33     14.27 o 
  -7   5   1      171.83      195.30      5.77 o 
  -6   5   1      370.10      388.58     12.27 o 
  -5   5   1       14.85       21.21      1.71 o 
  -4   5   1     1502.39     1699.47     31.37 o 
  -3   5   1     5991.31     6827.25    116.18 o 
  -2   5   1      240.05      311.35      7.06 o 
  -1   5   1      323.76      340.24      9.22 o 
   0   5   1     4400.60     4645.82     61.43 o 
   2   5   1     7665.25     7678.47    156.99 o 
   3   5   1     2069.39     2206.96     38.54 o 
   4   5   1     1891.97     2016.12     45.10 o 
   5   5   1       81.39       51.28     12.90 o 
   6   5   1      387.54      384.60      8.67 o 
   7   5   1     2079.65     2032.32     36.24 o 
   8   5   1      971.30     1016.99     19.59 o 
   9   5   1     2487.68     2529.68     39.23 o 
  10   5   1      590.65      634.52     37.88 o 
  11   5   1       38.15       34.92      7.53 o 
  12   5   1       20.59       27.65      8.05 o 
 -11   6   1       57.72       61.35      4.76 o 
 -10   6   1      775.43      804.13     15.30 o 
  -9   6   1     2328.88     2514.81     41.90 o 
  -8   6   1      999.68     1098.26     25.45 o 
  -7   6   1     1543.61     1618.57     29.49 o 
  -6   6   1       46.64       36.22      4.76 o 
  -5   6   1      858.06      967.22     18.22 o 
  -4   6   1      122.71      105.49     12.13 o 
  -3   6   1      619.98      608.18     10.42 o 
  -2   6   1     2886.76     3049.37     52.99 o 
  -1   6   1     1106.82     1054.05     13.19 o 
   0   6   1      242.27      332.23      5.34 o 
   1   6   1     2468.19     2585.25     34.07 o 
   2   6   1     3456.72     3574.11     43.00 o 
   3   6   1     4096.58     4221.29     75.64 o 
   4   6   1      964.03      930.82     17.62 o 
   5   6   1     1108.13     1127.92     27.04 o 
   6   6   1      443.49      439.35      9.95 o 
   7   6   1       36.50       58.39      4.16 o 
   8   6   1     1302.40     1328.08     25.01 o 
   9   6   1     1772.47     1862.62     34.16 o 
  10   6   1     1301.94     1352.45     30.65 o 
  11   6   1       80.64       85.04      9.06 o 
 -11   7   1      131.97      126.21      5.67 o 
 -10   7   1      350.92      356.37     12.06 o 
  -9   7   1      301.92      304.22     11.20 o 
  -8   7   1     1773.18     1833.81     31.23 o 
  -7   7   1      655.26      731.71     15.10 o 
  -6   7   1     1733.88     1852.20     33.52 o 
  -5   7   1      628.14      717.64     14.30 o 
  -4   7   1       70.47       36.01      3.42 o 
  -3   7   1      230.29      231.95      8.33 o 
  -2   7   1     3561.24     3534.54     61.52 o 
  -1   7   1    12106.13    12212.01    202.59 o 
   0   7   1     4034.53     4169.12     46.05 o 
   1   7   1      492.08      322.69     21.86 o 
   2   7   1      169.03      196.81      3.72 o 
   3   7   1     1795.62     1612.79     41.28 o 
   4   7   1       43.96       48.78      2.75 o 
   5   7   1      130.47      115.54      9.31 o 
   6   7   1       32.55       35.73      3.81 o 
   7   7   1       88.32       96.15      6.04 o 
   8   7   1      238.65      224.98      7.94 o 
   9   7   1     1237.29     1211.79     27.89 o 
  10   7   1      276.28      275.28     10.46 o 
  11   7   1      221.22      212.29     14.04 o 
 -11   8   1      119.44      128.73      9.14 o 
 -10   8   1       40.58       45.42      4.94 o 
  -9   8   1      179.02      178.41      7.18 o 
  -8   8   1      244.47      275.30     12.45 o 
  -7   8   1     3555.86     3677.96     64.84 o 
  -6   8   1     1149.19     1125.60     21.63 o 
  -5   8   1      276.55      293.73      7.84 o 
  -4   8   1      148.38      166.67      6.85 o 
  -3   8   1      355.27      347.17      9.93 o 
  -2   8   1     1362.42     1486.55     19.84 o 
  -1   8   1     3517.31     3463.79     37.97 o 
   0   8   1    12310.30    12593.53    213.73 o 
   1   8   1     1529.15     1481.41     30.24 o 
   2   8   1      216.32      195.48      3.41 o 
   3   8   1      266.46      269.45      5.10 o 
   4   8   1     2414.74     2399.55     44.23 o 
   5   8   1      562.56      576.30     12.74 o 
   6   8   1      869.04      867.06     17.67 o 
   7   8   1     1555.21     1630.46     30.49 o 
   8   8   1       22.30       18.96      4.76 o 
   9   8   1      381.01      382.20     17.44 o 
  10   8   1      167.15      153.64      8.39 o 
  11   8   1       86.16       99.36     10.81 o 
 -10   9   1      217.41      223.47      8.54 o 
  -9   9   1       19.27       21.65      4.77 o 
  -8   9   1        4.28        0.72      4.30 o 
  -7   9   1     1697.75     1746.89     26.83 o 
  -6   9   1       91.29       85.11      4.10 o 
  -5   9   1       31.59       36.07      4.02 o 
  -4   9   1      294.64      315.97      8.37 o 
  -3   9   1        2.30       -0.18      2.54 o 
  -2   9   1       31.47       22.46      2.32 o 
  -1   9   1     5180.06     5160.02     60.11 o 
   0   9   1     2651.02     2630.64     31.26 o 
   1   9   1     3540.74     3632.88     54.27 o 
   2   9   1      824.11      842.70     10.46 o 
   3   9   1        0.37       -0.79      2.03 o 
   4   9   1       46.03       46.02      5.19 o 
   5   9   1      689.03      706.34     15.97 o 
   6   9   1     2833.93     2808.01     50.30 o 
   7   9   1     1438.88     1433.18     27.53 o 
   8   9   1     1504.70     1497.90     28.81 o 
   9   9   1       26.63       27.69      6.19 o 
  10   9   1      367.96      385.75     17.98 o 
  11   9   1       19.99       33.24      9.72 o 
 -10  10   1      213.31      229.45     12.12 o 
  -9  10   1     1426.08     1470.94     26.88 o 
  -8  10   1      154.03      149.90      6.56 o 
  -7  10   1       96.39      112.46      5.17 o 
  -6  10   1       12.68       14.13      3.65 o 
  -5  10   1       53.23       52.12      3.87 o 
  -4  10   1      147.91      160.81      8.42 o 
  -3  10   1     2467.04     2482.30     32.69 o 
  -2  10   1       73.11       81.06      3.82 o 
  -1  10   1      161.42      173.92      4.07 o 
   0  10   1      862.28      887.44     11.65 o 
   1  10   1     5504.02     5626.08     62.40 o 
   2  10   1      345.54      362.93      6.91 o 
   3  10   1      219.87      225.78      4.74 o 
   4  10   1      253.42      246.72      6.65 o 
   5  10   1       56.47       58.21      4.02 o 
   6  10   1      418.16      437.61     12.08 o 
   7  10   1     2540.30     2515.30     45.89 o 
   8  10   1     2032.43     2034.75     38.09 o 
   9  10   1      782.74      788.03     23.23 o 
  10  10   1       43.31       39.73      9.56 o 
  -9  11   1     1774.98     1810.55     32.51 o 
  -8  11   1      377.05      407.38     11.97 o 
  -7  11   1        6.66        8.68      4.29 o 
  -6  11   1       59.38       54.01      4.45 o 
  -5  11   1        3.59        2.23      3.71 o 
  -4  11   1     1922.61     1852.17     28.36 o 
  -3  11   1     3023.96     3059.78     40.09 o 
  -2  11   1     2717.83     2873.35     37.78 o 
  -1  11   1      952.69      938.03     12.35 o 
   0  11   1       32.75       39.08      2.88 o 
   1  11   1     1451.09     1441.56     22.86 o 
   2  11   1       11.52       11.47      2.68 o 
   3  11   1        0.47        3.70      2.33 o 
   4  11   1       45.34       39.39      3.81 o 
   5  11   1      336.88      328.67      9.40 o 
   6  11   1       66.41       56.62      4.53 o 
   7  11   1     1525.24     1488.08     29.11 o 
   8  11   1     1199.60     1194.94     24.57 o 
   9  11   1       72.66       66.94     10.28 o 
  10  11   1      763.81      757.60     28.07 o 
  -9  12   1      649.49      665.42     33.09 o 
  -8  12   1       72.52       74.49      9.37 o 
  -7  12   1      767.32      802.38     14.78 o 
  -6  12   1        5.71        3.92      4.44 o 
  -5  12   1       27.17       25.20      4.27 o 
  -4  12   1      157.94      162.10      5.89 o 
  -3  12   1     3260.59     3154.25     41.50 o 
  -2  12   1     1231.26     1178.40     16.92 o 
  -1  12   1     2412.72     2453.70     32.70 o 
   0  12   1       51.20       48.22      3.34 o 
   1  12   1       31.10       31.51      4.01 o 
   2  12   1       20.98       22.40      3.91 o 
   3  12   1       49.94       54.48      3.44 o 
   4  12   1     1093.12     1091.05     16.37 o 
   5  12   1      944.41      932.92     16.44 o 
   6  12   1      267.49      278.74      7.96 o 
   7  12   1      367.29      363.40     11.47 o 
   8  12   1      117.71      124.78      7.90 o 
   9  12   1      850.43      865.63     30.97 o 
  -8  13   1       82.54       93.82      7.23 o 
  -7  13   1      209.52      210.72      8.76 o 
  -6  13   1       33.16       27.96      5.05 o 
  -5  13   1      139.66      127.76      6.05 o 
  -4  13   1       27.45       32.05      4.52 o 
  -3  13   1       33.91       33.32      3.64 o 
  -2  13   1     2618.58     2541.94     34.00 o 
  -1  13   1     3568.13     3474.87     45.64 o 
   0  13   1      106.18      103.93      4.73 o 
   1  13   1      495.55      503.33     11.60 o 
   2  13   1      175.65      166.27      6.74 o 
   3  13   1        3.72       -0.54      3.80 o 
   4  13   1     1813.92     1795.65     32.50 o 
   5  13   1     2936.04     2953.49     40.16 o 
   6  13   1      753.43      736.00     14.28 o 
   7  13   1      264.71      253.65      8.42 o 
   8  13   1       30.87       24.79      8.36 o 
   9  13   1       98.41       76.94     11.90 o 
  -8  14   1       15.96       12.58      7.57 o 
  -7  14   1      180.84      187.66      7.62 o 
  -6  14   1       11.69       10.37      5.24 o 
  -5  14   1       89.86       77.06      5.73 o 
  -4  14   1      419.13      430.53     10.28 o 
  -3  14   1       26.82       34.41      4.11 o 
  -2  14   1     2032.57     2041.18     28.02 o 
  -1  14   1     1264.91     1196.19     23.94 o 
   0  14   1      327.14      303.63      9.86 o 
   1  14   1      375.55      364.36      9.83 o 
   2  14   1       36.34       33.79      4.84 o 
   3  14   1      309.00      282.21     10.69 o 
   4  14   1       88.39       82.32      7.63 o 
   5  14   1     2606.95     2509.89     55.39 o 
   6  14   1     1308.27     1300.90     21.64 o 
   7  14   1     1086.81     1090.00     17.29 o 
   8  14   1      172.75      177.12     11.70 o 
  -7  15   1       10.86        7.52      6.59 o 
  -6  15   1      106.78      103.23      6.71 o 
  -5  15   1      930.33      893.95     16.56 o 
  -4  15   1     1069.44     1051.60     16.37 o 
  -3  15   1      406.75      384.29      8.71 o 
  -2  15   1       61.79       53.99      4.54 o 
  -1  15   1        6.20        6.52      6.71 o 
   0  15   1      954.38      953.40     18.70 o 
   1  15   1      146.75      126.73      6.39 o 
   2  15   1      145.02      147.36      6.49 o 
   3  15   1        7.28        7.62      6.62 o 
   4  15   1        2.73        0.34      6.59 o 
   5  15   1       49.47       48.13     10.77 o 
   6  15   1     1084.17     1078.13     27.59 o 
   7  15   1      496.06      464.30     13.02 o 
  -6  16   1       11.32       18.11      6.71 o 
  -5  16   1      218.61      208.99     11.22 o 
  -4  16   1     1885.38     1798.74     25.69 o 
  -3  16   1      565.60      542.26     11.61 o 
  -2  16   1      488.60      450.27     15.17 o 
  -1  16   1       56.88       50.48      7.77 o 
   0  16   1      104.64      106.00      9.96 o 
   1  16   1        3.01       11.37      7.65 o 
   2  16   1      213.97      206.56     11.63 o 
   3  16   1      872.17      816.94     21.96 o 
   4  16   1      431.97      443.37     15.71 o 
   5  16   1       52.24       43.98      7.82 o 
   6  16   1      215.66      218.99     12.58 o 
  -4  17   1      494.42      443.05     10.15 o 
  -3  17   1     1489.02     1428.33     34.27 o 
  -2  17   1     1076.87     1021.24     33.16 o 
  -1  17   1      283.10      236.65     23.68 o 
   0  17   1        3.45      -10.96      7.11 o 
   1  17   1       32.79       35.82      5.71 o 
   2  17   1      272.08      259.66      9.49 o 
   3  17   1      605.43      570.41     17.97 o 
   4  17   1      861.45      817.30     35.93 o 
   5  17   1       97.78       86.10      9.29 o 
  -3  18   1       13.80        6.04      9.96 o 
  -2  18   1     1137.36     1067.56     31.97 o 
  -1  18   1       47.66       42.56     10.24 o 
   0  18   1       55.67       54.23      8.85 o 
   1  18   1        0.13        0.05      7.69 o 
   2  18   1       57.74       60.15      6.22 o 
   3  18   1      343.68      343.37     14.21 o 
  -1 -18   2      101.05      101.62      9.45 o 
   0 -18   2       28.94       33.29      8.78 o 
   1 -18   2       10.46        6.41      8.20 o 
  -4 -17   2       45.19       40.32      8.68 o 
  -3 -17   2       33.43       28.50      7.90 o 
  -2 -17   2       82.11       64.63      6.20 o 
  -1 -17   2        2.86       -4.11      7.53 o 
   0 -17   2      159.95      159.52     10.44 o 
   1 -17   2       67.24       65.26      8.94 o 
   2 -17   2        1.59       -0.62      7.61 o 
   3 -17   2      569.20      498.17     17.22 o 
   4 -17   2      597.31      551.18     14.22 o 
  -5 -16   2      784.37      787.18     50.72 o 
  -4 -16   2      303.23      287.39     12.86 o 
  -3 -16   2       24.74       34.79      7.82 o 
  -2 -16   2      118.57      119.66     10.97 o 
  -1 -16   2       17.56       18.40      5.50 o 
   0 -16   2      638.63      623.71     18.58 o 
   1 -16   2      379.99      356.06     13.83 o 
   2 -16   2      144.33      120.36     15.91 o 
   3 -16   2       43.36       38.29      7.90 o 
   4 -16   2      387.79      374.71      9.24 o 
   5 -16   2      203.42      222.79      8.54 o 
  -6 -15   2      549.75      532.22     13.79 o 
  -5 -15   2     1021.09     1001.83     34.06 o 
  -4 -15   2     1112.44     1083.41     27.10 o 
  -3 -15   2       19.13       22.52      6.94 o 
  -2 -15   2        1.07       -3.76      6.33 o 
  -1 -15   2      170.06      141.80      6.75 o 
   0 -15   2      108.03       93.47      8.20 o 
   1 -15   2     1133.38     1060.12     26.28 o 
   2 -15   2     1683.22     1599.96     36.82 o 
   3 -15   2      318.67      308.27      8.04 o 
   4 -15   2       17.82       17.46      4.56 o 
   5 -15   2      378.73      378.03     10.20 o 
   6 -15   2      203.92      184.50      7.69 o 
   7 -15   2      161.99      170.25     12.52 o 
  -7 -14   2        6.57       -0.88      9.60 o 
  -6 -14   2      150.92      158.52     10.01 o 
  -5 -14   2      555.66      552.85     13.36 o 
  -4 -14   2      673.77      648.20     28.36 o 
  -3 -14   2      428.64      449.01     14.93 o 
  -2 -14   2        0.04        3.13      4.65 o 
  -1 -14   2      105.89       94.66     11.26 o 
   0 -14   2      161.48      170.60      7.01 o 
   1 -14   2     1668.64     1612.75     36.86 o 
   2 -14   2     2070.56     1977.66     27.25 o 
   3 -14   2      152.28      151.07      5.65 o 
   4 -14   2      623.11      595.74     12.22 o 
   5 -14   2       20.36       15.19      4.93 o 
   6 -14   2      268.83      258.87      9.71 o 
   7 -14   2       25.08       37.70      5.67 o 
  -8 -13   2      728.18      731.88     28.33 o 
  -7 -13   2      359.03      360.67     17.16 o 
  -6 -13   2       10.39        7.36      4.77 o 
  -5 -13   2        4.33       -6.78      6.34 o 
  -4 -13   2      472.75      450.46     18.55 o 
  -3 -13   2       11.46       10.14      3.57 o 
  -2 -13   2      318.04      304.05      9.15 o 
  -1 -13   2       87.11       95.13      5.35 o 
   0 -13   2       22.12       26.80      4.29 o 
   1 -13   2      471.77      481.44     10.48 o 
   2 -13   2     1223.13     1195.07     17.42 o 
   3 -13   2     2950.44     2854.11     45.58 o 
   4 -13   2     1593.28     1503.20     29.20 o 
   5 -13   2      414.03      419.88     11.92 o 
   6 -13   2       59.72       57.57      6.51 o 
   7 -13   2      142.04      130.51      7.96 o 
   8 -13   2        8.30        5.81      5.41 o 
  -8 -12   2      988.64     1010.70     34.96 o 
  -7 -12   2      920.89      877.00     39.50 o 
  -6 -12   2     1339.39     1356.90     22.87 o 
  -5 -12   2       87.16       78.07      5.10 o 
  -4 -12   2       93.59       97.86      5.61 o 
  -3 -12   2      408.19      418.23      8.59 o 
  -2 -12   2       15.21       18.16      4.53 o 
  -1 -12   2     1826.53     1833.12     32.42 o 
   0 -12   2     1594.71     1512.78     27.13 o 
   1 -12   2       27.97       38.75      3.40 o 
   2 -12   2      317.53      311.52      7.63 o 
   3 -12   2     1279.48     1238.18     20.39 o 
   4 -12   2     1382.24     1354.08     26.22 o 
   5 -12   2      112.54      110.31      6.64 o 
   6 -12   2       43.80       46.12      6.03 o 
   7 -12   2      136.88      132.11      7.51 o 
   8 -12   2      234.09      230.79      9.66 o 
   9 -12   2      369.24      353.04     24.46 o 
  -9 -11   2       22.54       13.28      9.78 o 
  -8 -11   2      424.91      457.74     23.98 o 
  -7 -11   2     1993.57     1907.41     50.69 o 
  -6 -11   2     1567.70     1583.49     25.76 o 
  -5 -11   2      660.43      663.67     12.63 o 
  -4 -11   2       16.48       11.86      3.77 o 
  -3 -11   2        1.89        1.98      2.80 o 
  -2 -11   2      221.84      213.85      7.38 o 
  -1 -11   2     2026.02     1991.77     34.80 o 
   0 -11   2     5505.07     5452.04     71.49 o 
   1 -11   2      397.46      422.80      7.52 o 
   2 -11   2      615.18      576.48     10.86 o 
   3 -11   2       27.98       30.43      4.12 o 
   4 -11   2     1147.20     1057.75     21.03 o 
   5 -11   2       18.95       23.92      4.84 o 
   6 -11   2        4.18       10.26      4.88 o 
   7 -11   2      202.42      216.71      8.78 o 
   8 -11   2        0.51        5.93      5.64 o 
   9 -11   2        4.36        3.15      6.22 o 
 -10 -10   2      181.66      182.47     14.09 o 
  -9 -10   2       53.93       45.43     10.12 o 
  -8 -10   2        1.50        0.77     12.66 o 
  -7 -10   2      529.72      525.80     15.51 o 
  -6 -10   2     2274.44     2233.12     40.98 o 
  -5 -10   2      707.56      712.44     18.07 o 
  -4 -10   2      367.42      379.31      8.47 o 
  -3 -10   2      299.93      285.57      6.00 o 
  -2 -10   2      171.15      179.68      4.93 o 
  -1 -10   2      879.01      846.14     13.74 o 
   0 -10   2      640.50      688.54     10.53 o 
   1 -10   2     6782.96     6686.29     87.06 o 
   2 -10   2     1906.27     1949.36     29.99 o 
   3 -10   2      436.34      416.43      8.47 o 
   4 -10   2      192.44      199.73      8.98 o 
   5 -10   2      153.73      153.95      7.72 o 
   6 -10   2      111.31      112.20      5.99 o 
   7 -10   2      753.52      743.12     16.46 o 
   8 -10   2     1258.42     1310.38     26.13 o 
   9 -10   2       33.85       30.35      6.06 o 
  10 -10   2      227.19      245.39     11.75 o 
 -10  -9   2      179.10      194.63     13.72 o 
  -9  -9   2      404.60      383.21     24.47 o 
  -8  -9   2      269.11      275.90     13.55 o 
  -7  -9   2       35.75       32.73      5.97 o 
  -6  -9   2      313.92      328.88      9.44 o 
  -5  -9   2      316.00      328.58      7.78 o 
  -4  -9   2      261.86      248.66      6.52 o 
  -3  -9   2      618.13      612.37      9.65 o 
  -2  -9   2       39.00       46.47      3.94 o 
  -1  -9   2      323.89      327.73     15.73 o 
   0  -9   2     3618.11     3846.73     50.59 o 
   1  -9   2     2111.63     2058.70     39.85 o 
   2  -9   2     8731.45     8930.76    130.76 o 
   3  -9   2      106.33       88.18      3.64 o 
   4  -9   2      628.24      532.04     11.84 o 
   5  -9   2       36.62       34.97      4.98 o 
   6  -9   2      369.97      395.27     10.10 o 
   7  -9   2      365.18      391.03     10.65 o 
   8  -9   2     1328.56     1367.36     26.63 o 
   9  -9   2      561.95      595.09     14.57 o 
  10  -9   2        2.04       13.52      6.62 o 
 -10  -8   2      226.21      237.19     15.14 o 
  -9  -8   2     1498.39     1515.24     46.48 o 
  -8  -8   2     2334.17     2368.72     51.94 o 
  -7  -8   2       53.27       67.43      7.87 o 
  -6  -8   2      132.51      126.83      6.01 o 
  -5  -8   2       24.86       26.76      3.23 o 
  -4  -8   2       65.53       73.37      3.62 o 
  -3  -8   2     2026.06     2004.22     26.99 o 
  -2  -8   2     1721.85     1777.69     24.08 o 
  -1  -8   2      140.47      115.02      3.45 o 
   0  -8   2       65.47       92.43      2.63 o 
   1  -8   2     2755.24     2775.43     36.76 o 
   2  -8   2     2134.12     2243.20     41.59 o 
   3  -8   2      254.72      224.90      6.68 o 
   4  -8   2       42.99       31.67      3.53 o 
   5  -8   2       11.53        9.36      3.44 o 
   6  -8   2       11.34       10.91      3.73 o 
   7  -8   2      335.58      356.02      9.71 o 
   8  -8   2     1930.08     1998.91     36.94 o 
   9  -8   2     1158.84     1240.56     24.62 o 
  10  -8   2      985.16     1078.35     26.59 o 
  11  -8   2        1.55        4.33      6.60 o 
 -11  -7   2       21.03       12.27      9.22 o 
 -10  -7   2      345.23      335.74     16.98 o 
  -9  -7   2      626.40      669.50     17.94 o 
  -8  -7   2     1699.14     1785.09     39.86 o 
  -7  -7   2     1596.99     1581.97     40.38 o 
  -6  -7   2      578.21      592.74     13.03 o 
  -5  -7   2        8.35       16.07      3.64 o 
  -4  -7   2      597.04      632.59     11.94 o 
  -3  -7   2      662.04      698.38     11.60 o 
  -2  -7   2     5387.75     5537.53     61.07 o 
  -1  -7   2     2481.07     2401.62     32.45 o 
   0  -7   2     5453.32     5894.53     60.34 o 
   1  -7   2      353.34      388.41      6.81 o 
   2  -7   2     1098.96     1142.08     81.99 o 
   3  -7   2      664.95      652.42     24.10 o 
   4  -7   2        7.95       13.65      4.47 o 
   5  -7   2       57.09       46.96      3.69 o 
   6  -7   2      789.11      839.17     16.73 o 
   7  -7   2       36.82       40.34      4.07 o 
   8  -7   2     1003.04     1040.28     20.66 o 
   9  -7   2      771.58      824.94     17.43 o 
  10  -7   2      656.60      760.62     19.58 o 
  11  -7   2      383.45      426.14     16.04 o 
 -11  -6   2       90.27       82.08     10.45 o 
 -10  -6   2        2.43        3.90      5.82 o 
  -9  -6   2      611.67      649.39     17.21 o 
  -8  -6   2      467.47      460.73     13.30 o 
  -7  -6   2      984.33     1007.97     23.66 o 
  -6  -6   2     2251.12     2299.81     40.98 o 
  -5  -6   2       24.87       34.67      3.48 o 
  -4  -6   2       11.13       14.91      2.29 o 
  -3  -6   2     3059.15     3247.21     50.29 o 
  -2  -6   2      833.85      720.38      9.50 o 
  -1  -6   2     7612.02     7718.90    109.69 o 
   0  -6   2     7038.21     7645.41     98.49 o 
   1  -6   2      177.67      158.87      3.61 o 
   2  -6   2      505.13      593.07     11.54 o 
   3  -6   2       15.23        8.08      3.03 o 
   4  -6   2      262.08      236.96      6.11 o 
   5  -6   2      404.46      406.01      9.31 o 
   6  -6   2     1340.75     1462.98     27.03 o 
   7  -6   2      312.03      306.05      8.19 o 
   8  -6   2        0.71        0.92      3.32 o 
   9  -6   2      544.76      558.85     12.64 o 
  10  -6   2      261.45      272.93      9.65 o 
  11  -6   2       47.78       50.02      5.62 o 
 -11  -5   2      446.05      457.87     19.33 o 
 -10  -5   2      646.04      669.83     17.72 o 
  -9  -5   2       38.73       41.88      5.61 o 
  -8  -5   2      223.54      234.43      8.97 o 
  -7  -5   2      519.49      594.96     15.20 o 
  -6  -5   2       23.04       25.16      3.38 o 
  -5  -5   2      164.81      171.39      7.19 o 
  -4  -5   2      884.87      967.62     20.94 o 
  -3  -5   2      164.80      200.30      4.56 o 
  -2  -5   2      766.29      699.89      9.10 o 
   0  -5   2     4859.74     4988.36     72.72 o 
   1  -5   2     1527.76     1453.42     21.73 o 
   2  -5   2     2301.87     2630.92     45.49 o 
   3  -5   2      382.31      397.76      8.22 o 
   4  -5   2       57.36       68.45     12.04 o 
   5  -5   2     2035.47     2186.93     45.25 o 
   6  -5   2     3963.92     4281.52     74.37 o 
   7  -5   2      783.27      806.28     15.89 o 
   8  -5   2      341.06      362.14     13.46 o 
   9  -5   2       21.29       18.47      7.47 o 
  10  -5   2       87.57       97.20     14.28 o 
  11  -5   2       19.08       11.63     13.05 o 
 -11  -4   2      884.06      962.01     31.51 o 
 -10  -4   2     1221.56     1287.67     29.41 o 
  -9  -4   2      428.12      466.90     13.11 o 
  -8  -4   2       13.02       11.12      5.23 o 
  -7  -4   2       48.08       51.15      6.77 o 
  -6  -4   2       14.48       24.97      3.00 o 
  -5  -4   2      182.82      190.01      7.28 o 
  -4  -4   2      777.45      736.97     20.98 o 
  -3  -4   2     2343.95     2467.51     42.90 o 
  -2  -4   2       28.96       33.28      3.60 o 
  -1  -4   2     5987.59     6486.11    107.32 o 
   0  -4   2     2432.39     2476.10     35.66 o 
   1  -4   2     1776.33     1782.97     55.67 o 
   2  -4   2     2388.70     2726.50     59.38 o 
   3  -4   2       58.61       89.97      7.26 o 
   4  -4   2      538.77      693.08     10.79 o 
   5  -4   2     1409.50     1550.78     39.29 o 
   6  -4   2     3484.83     3497.35     61.86 o 
   7  -4   2     3669.12     3858.44     59.94 o 
   8  -4   2     3454.29     3645.04     66.11 o 
   9  -4   2      478.46      509.43     24.31 o 
  10  -4   2        9.15       12.36     11.32 o 
 -11  -3   2      547.60      551.99     20.30 o 
 -10  -3   2      387.38      399.93     12.10 o 
  -9  -3   2     1565.18     1629.87     35.65 o 
  -8  -3   2      155.63      154.12      6.89 o 
  -7  -3   2       46.06       55.81      4.19 o 
  -6  -3   2       33.59       28.72      2.84 o 
  -5  -3   2     1843.73     1942.50     40.92 o 
  -4  -3   2     1413.76     1369.90     24.32 o 
  -2  -3   2     2392.72     2278.43     75.05 o 
  -1  -3   2       49.17       38.34      2.01 o 
   0  -3   2     4615.91     4808.58     81.74 o 
   2  -3   2      499.64      583.41     15.08 o 
   3  -3   2      204.33      217.77      4.31 o 
   4  -3   2      447.32      410.12      8.58 o 
   5  -3   2       27.41       16.39      2.16 o 
   6  -3   2      628.27      627.28     14.04 o 
   7  -3   2     2517.32     2649.21     41.62 o 
   8  -3   2      362.04      384.09     10.69 o 
   9  -3   2      977.57     1028.48     26.12 o 
  10  -3   2      292.64      315.83     18.64 o 
 -12  -2   2      194.86      217.35     12.89 o 
 -11  -2   2      146.56      134.90      7.06 o 
 -10  -2   2     1633.52     1668.39     36.38 o 
  -9  -2   2      401.81      416.00     11.41 o 
  -8  -2   2      583.62      619.62     14.85 o 
  -7  -2   2       13.10       12.02      2.26 o 
  -6  -2   2       91.15       89.10      3.20 o 
  -5  -2   2      111.63      129.75      2.61 o 
  -4  -2   2     4690.49     5022.68     77.85 o 
  -2  -2   2    10583.97       -0.50      0.25 o 
  -1  -2   2      675.24      677.70     13.59 o 
   0  -2   2       29.29       32.70      2.03 o 
   2  -2   2     3155.53     3400.17     73.26 o 
   3  -2   2     2043.33     2085.45     58.83 o 
   4  -2   2     3326.57     3442.71     60.34 o 
   5  -2   2     3176.65     3147.86     55.42 o 
   6  -2   2      422.03      472.83     17.75 o 
   7  -2   2      310.50      322.05     12.81 o 
   8  -2   2      133.83      117.19      8.99 o 
   9  -2   2       83.28       79.93      5.99 o 
 -12  -1   2      184.05      182.97     11.63 o 
 -11  -1   2        1.64       -4.70      4.37 o 
 -10  -1   2      236.06      249.29      6.81 o 
  -9  -1   2      750.62      771.52     13.92 o 
  -8  -1   2      288.63      321.37      6.90 o 
  -7  -1   2       11.69       14.61      2.19 o 
  -6  -1   2      623.48      629.32      8.32 o 
  -5  -1   2       82.57       85.68      2.13 o 
  -4  -1   2        6.42       12.62      0.99 o 
  -3  -1   2     5235.18     5078.91    159.38 o 
   1  -1   2     1769.03     1970.69     30.14 o 
   2  -1   2      993.40      870.88     59.98 o 
   4  -1   2     8351.01     8714.82    262.92 o 
   5  -1   2     2435.56     2579.54     56.05 o 
   6  -1   2     2002.70     1989.27     44.06 o 
   7  -1   2       61.47       66.88      5.77 o 
   8  -1   2     1408.20     1469.86     34.75 o 
   9  -1   2      241.99      258.89      9.06 o 
 -12   0   2      323.25      335.92     14.21 o 
 -11   0   2      492.81      498.83     10.39 o 
 -10   0   2      517.19      509.64     10.00 o 
  -9   0   2      100.63       92.94      3.80 o 
  -8   0   2      769.45      783.91     13.59 o 
  -7   0   2       41.10       44.06      2.10 o 
  -6   0   2      109.19      122.88      2.36 o 
  -5   0   2     1152.49     1169.60     19.52 o 
  -4   0   2      390.81      472.98      8.73 o 
  -3   0   2      207.39      271.46      5.77 o 
  -2   0   2     8243.19       -0.13      0.22 o 
  -1   0   2      535.58      520.35     12.03 o 
   0   0   2      667.61      680.14     14.93 o 
   1   0   2       20.34       25.03      1.25 o 
   2   0   2      822.55      761.75     59.45 o 
   3   0   2     1949.94     1984.93     59.83 o 
   4   0   2     6185.56     6736.02    142.50 o 
   5   0   2     7552.86     7932.55    167.87 o 
   6   0   2     4356.55     4410.33     94.60 o 
   7   0   2     1319.71     1355.41     31.40 o 
   8   0   2       13.03       15.35      4.43 o 
   9   0   2      102.23      107.79      7.46 o 
 -12   1   2      673.64      682.24     30.39 o 
 -11   1   2      807.57      793.86     14.34 o 
 -10   1   2      432.76      442.89     12.55 o 
  -9   1   2       20.03       22.23      2.64 o 
  -8   1   2      161.87      169.37      4.50 o 
  -7   1   2      125.69      127.89      4.16 o 
  -6   1   2     1752.14     1825.76     32.12 o 
  -5   1   2     8188.64     8766.06    190.37 o 
  -4   1   2     3836.04     3857.86     67.77 o 
  -3   1   2      712.86      955.53     22.58 o 
  -2   1   2      953.10      962.00     25.84 o 
  -1   1   2       18.29       22.44      2.50 o 
   0   1   2     2507.93     1386.05     44.17 o 
   2   1   2      237.68      209.55     16.40 o 
   3   1   2      791.53      761.57     23.84 o 
   4   1   2     2438.24     2544.07     44.87 o 
   5   1   2     2118.66     2062.81     36.81 o 
   6   1   2     3540.83     3465.29     61.16 o 
   7   1   2     2383.91     2534.13     45.40 o 
   8   1   2      315.67      319.18      8.72 o 
   9   1   2        0.40        6.58      3.16 o 
  10   1   2       10.90       11.36      4.26 o 
 -12   2   2      182.25      182.20      7.41 o 
 -11   2   2      566.72      576.79     11.01 o 
 -10   2   2      610.72      602.20     11.18 o 
  -9   2   2      308.62      295.98      6.43 o 
  -8   2   2        2.37        5.79      2.54 o 
  -7   2   2        1.61        5.57      2.00 o 
  -6   2   2     3605.87     3842.64     68.13 o 
  -5   2   2     3630.39     3889.73     85.54 o 
  -3   2   2     2921.19     3017.30     64.22 o 
  -2   2   2     3162.16     3420.61     60.68 o 
  -1   2   2     4241.82     4217.51    132.80 o 
   0   2   2     2773.53     2752.14     60.21 o 
   1   2   2     1450.52     1528.07     31.69 o 
   3   2   2       60.99       49.53      2.59 o 
   4   2   2     1652.91     1914.44     77.32 o 
   5   2   2      131.20      111.10      6.27 o 
   6   2   2     4415.22     4701.30     82.54 o 
   7   2   2     2270.47     2244.70     40.62 o 
   8   2   2      511.23      462.38     11.19 o 
   9   2   2       96.88      117.42      5.55 o 
  10   2   2      179.30      201.89     13.09 o 
  11   2   2       44.21       53.15      5.71 o 
  12   2   2      348.28      378.09     14.51 o 
 -11   3   2       88.10       84.50      3.99 o 
 -10   3   2      284.99      298.45      6.91 o 
  -9   3   2      175.53      187.31      4.89 o 
  -8   3   2       45.53       45.73      2.53 o 
  -7   3   2      431.52      440.49     13.87 o 
  -6   3   2        4.03       44.78      4.73 o 
  -5   3   2     1712.89     1924.38     28.54 o 
  -4   3   2     8574.32     8861.75    192.54 o 
  -3   3   2     6325.48     6715.03    221.18 o 
  -2   3   2     5787.27     5812.24    182.84 o 
  -1   3   2      811.98      887.22     23.53 o 
   0   3   2     1416.09     1422.07     25.20 o 
   1   3   2      369.17      430.27      8.88 o 
   2   3   2     5119.15       -0.43      0.22 o 
   4   3   2     1593.54     1463.18     25.68 o 
   5   3   2     1651.71     1761.61     46.27 o 
   6   3   2      536.33      595.04     16.75 o 
   7   3   2     2202.66     2128.10     32.56 o 
   8   3   2       17.55       17.63      2.58 o 
   9   3   2      107.83      110.41      4.51 o 
  10   3   2       62.63       77.17      4.27 o 
  11   3   2        6.42        3.56      4.22 o 
  12   3   2       42.09       38.00      6.97 o 
 -11   4   2       97.60       94.29      4.22 o 
 -10   4   2       21.38       27.10      3.26 o 
  -9   4   2       57.56       62.37      3.10 o 
  -8   4   2      476.57      513.81      9.92 o 
  -7   4   2      321.11      338.80      7.79 o 
  -6   4   2      959.59      982.40     14.95 o 
  -5   4   2      623.88      669.94     12.84 o 
  -4   4   2      685.64      700.32     21.56 o 
  -3   4   2     4603.35     4683.20     66.74 o 
  -2   4   2     1599.11     1662.46     51.25 o 
   0   4   2     2383.70     2585.80     44.98 o 
   1   4   2      165.93      214.64      4.24 o 
   3   4   2     3458.91     3371.47     80.02 o 
   5   4   2     3702.23     3856.11     79.88 o 
   6   4   2      998.83     1034.77     19.11 o 
   7   4   2       39.25       22.50      2.89 o 
   8   4   2       23.07       16.60      2.94 o 
   9   4   2       75.79       78.50      4.08 o 
  10   4   2      479.54      505.17     19.42 o 
  11   4   2     1114.20     1122.31     32.73 o 
  12   4   2       44.69       46.76      7.64 o 
 -11   5   2      172.81      164.36      7.32 o 
 -10   5   2       52.68       55.60      3.65 o 
  -9   5   2       37.81       45.18      7.04 o 
  -8   5   2      442.30      486.40      9.86 o 
  -7   5   2     2689.29     2805.60     46.23 o 
  -6   5   2     3506.97     3646.73     52.60 o 
  -5   5   2      410.34      460.74      9.55 o 
  -4   5   2      165.52      155.22      3.78 o 
  -3   5   2      925.44      963.87     16.67 o 
  -2   5   2     5391.98     5760.90     91.18 o 
  -1   5   2      140.37      163.37      4.45 o 
   0   5   2       41.25       37.83      1.78 o 
   1   5   2      181.59      255.66      3.95 o 
   2   5   2        8.71        6.71      1.34 o 
   3   5   2     1856.73     1814.94     33.02 o 
   4   5   2     8654.44     9229.93    198.54 o 
   6   5   2      428.51      447.83      9.71 o 
   7   5   2      196.76      183.30      5.98 o 
   8   5   2       14.08       31.49      4.56 o 
   9   5   2        7.57       12.23      4.05 o 
  10   5   2     1677.17     1762.32     40.16 o 
  11   5   2     1174.98     1209.27     57.59 o 
  12   5   2      623.27      650.82     23.12 o 
 -11   6   2      595.42      578.23     13.91 o 
 -10   6   2       43.00       43.61      4.34 o 
  -9   6   2        0.39        0.09      3.50 o 
  -8   6   2       82.52       87.11      4.11 o 
  -7   6   2      898.80      948.66     16.92 o 
  -6   6   2     2435.59     2624.98     38.39 o 
  -5   6   2     6150.81     6490.77     92.79 o 
  -4   6   2     1019.64     1088.04     20.54 o 
  -3   6   2      366.99      386.39     10.53 o 
  -2   6   2      694.25      722.05     11.31 o 
  -1   6   2      398.96      444.39      8.37 o 
   0   6   2     3246.14     3362.85     40.53 o 
   1   6   2     3196.01     3174.94     46.77 o 
   2   6   2     2694.56     2838.32     34.34 o 
   3   6   2        0.28       -1.20      1.68 o 
   4   6   2     3313.07     3252.69     56.59 o 
   5   6   2     2939.94     2924.85     65.02 o 
   6   6   2     1185.06     1198.65     22.38 o 
   7   6   2        7.90        3.50      3.32 o 
   8   6   2        1.07       -0.12      3.59 o 
   9   6   2        5.25        2.01      4.05 o 
  10   6   2      667.51      700.69     26.05 o 
  11   6   2       59.89       66.41      8.58 o 
 -11   7   2       88.20       85.76      6.56 o 
 -10   7   2       33.69       33.40      5.95 o 
  -9   7   2       42.65       53.34      4.44 o 
  -8   7   2        1.84        0.97      3.55 o 
  -7   7   2       35.97       41.39      3.58 o 
  -6   7   2     1016.76     1076.20     16.86 o 
  -5   7   2     6841.10     7059.02    101.10 o 
  -4   7   2     4837.27     5059.06    154.08 o 
  -3   7   2       96.89       84.21      8.57 o 
  -2   7   2       34.96       52.60      2.12 o 
  -1   7   2      361.35      409.10      5.79 o 
   0   7   2      485.16      457.03      6.01 o 
   1   7   2     5508.58     5734.17     84.35 o 
   2   7   2     7794.67     8111.91     96.68 o 
   3   7   2     1429.39     1372.06     28.64 o 
   4   7   2       30.41       30.12      1.99 o 
   5   7   2      815.37      789.73     15.79 o 
   6   7   2       54.69       58.84      4.16 o 
   7   7   2      534.02      525.21     12.01 o 
   8   7   2      153.16      177.00      6.98 o 
   9   7   2      177.42      178.28      7.35 o 
  10   7   2      257.04      261.04      9.10 o 
  11   7   2      732.49      719.56     25.56 o 
 -10   8   2        9.05        3.11      4.56 o 
  -9   8   2      129.38      146.93      6.41 o 
  -8   8   2      115.53      118.78      5.35 o 
  -7   8   2      105.14      123.60      5.21 o 
  -6   8   2     1743.33     1758.16     26.62 o 
  -5   8   2     1017.99     1064.96     16.89 o 
  -4   8   2     1988.08     2021.58     30.09 o 
  -3   8   2     2006.48     2077.61     30.81 o 
  -2   8   2        1.48        7.07      2.87 o 
  -1   8   2      154.43      194.72      3.77 o 
   0   8   2      520.54      502.76      6.67 o 
   1   8   2     1111.62     1024.17     27.54 o 
   2   8   2     4312.71     4405.39     62.96 o 
   3   8   2    10735.03    10655.46    154.80 o 
   4   8   2      885.82      883.84     14.58 o 
   5   8   2       21.48       28.49      5.98 o 
   6   8   2       22.41       22.54      3.92 o 
   7   8   2       57.17       73.41      5.68 o 
   8   8   2      698.17      683.02     15.06 o 
   9   8   2      648.33      662.67     15.24 o 
  10   8   2      228.21      231.24     11.57 o 
  11   8   2      202.69      219.55     14.40 o 
 -10   9   2       39.96       36.87      7.33 o 
  -9   9   2       14.83       19.14      4.89 o 
  -8   9   2     2349.25     2423.76     41.35 o 
  -7   9   2      188.45      196.38      7.11 o 
  -6   9   2      362.75      361.32      7.98 o 
  -5   9   2       14.71       26.88      6.01 o 
  -4   9   2     1288.49     1345.51     20.87 o 
  -3   9   2     2910.30     2874.81     42.15 o 
  -2   9   2      617.00      603.82      9.19 o 
  -1   9   2       97.51       88.16      2.62 o 
   0   9   2      307.92      310.03      4.87 o 
   1   9   2       72.70       80.60      4.75 o 
   2   9   2     4612.55     4796.28     62.97 o 
   3   9   2     5103.87     5067.28     59.93 o 
   4   9   2      255.34      293.20      6.80 o 
   5   9   2      223.74      226.32      6.51 o 
   6   9   2       89.31       94.26      5.47 o 
   7   9   2       34.14       28.71      6.68 o 
   8   9   2      389.54      394.16     11.14 o 
   9   9   2     1480.98     1558.19     35.49 o 
  10   9   2      728.13      756.60     26.81 o 
  11   9   2      662.00      667.67     25.20 o 
 -10  10   2       90.33       86.28      6.82 o 
  -9  10   2      213.13      218.99     11.64 o 
  -8  10   2      419.92      453.47     11.60 o 
  -7  10   2     2267.48     2369.33     40.60 o 
  -6  10   2      846.30      853.17     14.64 o 
  -5  10   2      229.47      247.90      6.70 o 
  -4  10   2      606.81      623.85     11.25 o 
  -3  10   2     1174.69     1200.06     16.77 o 
  -2  10   2      708.31      686.33     10.44 o 
  -1  10   2      112.93      112.10      3.26 o 
   0  10   2     2717.07     2778.61     33.12 o 
   1  10   2      336.73      306.47      6.90 o 
   2  10   2     2255.32     2297.63     28.60 o 
   3  10   2     2123.11     2113.60     25.88 o 
   4  10   2       40.37       47.41      3.64 o 
   5  10   2     3962.37     3945.71     52.47 o 
   6  10   2       10.37       18.33      4.69 o 
   7  10   2      378.90      365.10     15.46 o 
   8  10   2      156.36      147.30      7.48 o 
   9  10   2      712.17      697.61     16.35 o 
  10  10   2      737.09      731.50     26.52 o 
  -9  11   2      338.98      361.95     16.13 o 
  -8  11   2      724.88      752.32     16.11 o 
  -7  11   2      197.97      202.56      7.98 o 
  -6  11   2     1893.96     1933.18     29.76 o 
  -5  11   2      298.71      320.75      7.88 o 
  -4  11   2       57.78       50.24      4.05 o 
  -3  11   2      418.94      430.47      7.96 o 
  -2  11   2       24.65       26.58      2.94 o 
  -1  11   2     1664.99     1652.00     20.34 o 
   0  11   2     4648.92     4554.50     53.59 o 
   1  11   2     2191.14     2193.36     33.73 o 
   2  11   2      463.07      471.49      8.24 o 
   3  11   2      523.92      521.05      9.89 o 
   4  11   2     3780.83     3845.61     51.01 o 
   5  11   2      210.82      209.37      5.43 o 
   6  11   2      184.28      194.30      8.85 o 
   7  11   2      157.97      168.10      8.37 o 
   8  11   2      113.40      119.83      7.34 o 
   9  11   2       17.56       16.38      6.23 o 
  10  11   2      312.44      332.06     18.33 o 
  -9  12   2       11.94       12.60      6.82 o 
  -8  12   2       39.86       50.32      6.18 o 
  -7  12   2      597.77      605.54     14.08 o 
  -6  12   2     1154.13     1197.00     19.92 o 
  -5  12   2      244.79      236.21      7.40 o 
  -4  12   2       72.28       74.27      4.80 o 
  -3  12   2       61.98       56.38      3.68 o 
  -2  12   2      454.47      416.57      7.90 o 
  -1  12   2      811.48      799.02     12.35 o 
   0  12   2     6167.45     6067.63     79.56 o 
   1  12   2     1623.37     1661.25     26.27 o 
   2  12   2     1496.67     1511.77     27.14 o 
   3  12   2      531.18      534.33      9.28 o 
   4  12   2      131.10      122.66      5.22 o 
   5  12   2        3.62       -0.98      3.31 o 
   6  12   2      396.10      407.46     12.40 o 
   7  12   2       96.55       90.53      6.97 o 
   8  12   2      392.67      395.77     12.53 o 
   9  12   2      146.15      134.96     10.48 o 
  -8  13   2      363.68      384.95     11.78 o 
  -7  13   2      371.36      385.18     11.22 o 
  -6  13   2      324.34      337.86      9.40 o 
  -5  13   2        8.08       11.96      4.65 o 
  -4  13   2      196.71      189.74      6.78 o 
  -3  13   2       43.38       42.04      3.95 o 
  -2  13   2       28.19       25.32      3.52 o 
  -1  13   2       13.12       13.71      3.80 o 
   0  13   2     2269.91     2311.58     35.75 o 
   1  13   2     1057.18     1074.29     20.39 o 
   2  13   2     2446.40     2404.81     41.83 o 
   3  13   2     1049.14     1029.89     19.48 o 
   4  13   2       20.99       22.19      4.95 o 
   5  13   2        0.76       -2.72      3.64 o 
   6  13   2      125.46      131.55      5.81 o 
   7  13   2      689.00      688.31     16.73 o 
   8  13   2     1940.13     1989.62     44.65 o 
   9  13   2      155.31      159.89     11.36 o 
  -8  14   2      171.78      170.63      9.86 o 
  -7  14   2      104.56       99.96      7.46 o 
  -6  14   2       33.22       36.82      5.70 o 
  -5  14   2       29.87       32.33      5.30 o 
  -4  14   2       34.47       30.65      4.87 o 
  -3  14   2      337.58      346.47      7.95 o 
  -2  14   2      621.13      625.97     11.00 o 
  -1  14   2        5.53        1.31      4.88 o 
   0  14   2       29.54       35.12      4.58 o 
   1  14   2      538.06      539.28     12.40 o 
   2  14   2     1700.93     1676.82     30.25 o 
   3  14   2      284.59      272.96      8.46 o 
   4  14   2      378.43      364.29     16.44 o 
   5  14   2       62.19       49.15      7.34 o 
   6  14   2       37.29       28.02      4.84 o 
   7  14   2      521.26      519.06     10.48 o 
   8  14   2      682.47      674.92     21.11 o 
  -7  15   2      284.85      264.05     12.10 o 
  -6  15   2        2.68        0.80      5.59 o 
  -5  15   2       15.56        4.16      5.42 o 
  -4  15   2      141.43      144.20      5.83 o 
  -3  15   2      233.57      227.79      7.20 o 
  -2  15   2     1816.35     1735.19     24.59 o 
  -1  15   2      359.09      346.91     10.82 o 
   0  15   2      153.47      157.38      9.85 o 
   1  15   2        2.61       -0.19      4.73 o 
   2  15   2      462.74      434.74     11.09 o 
   3  15   2       50.32       54.50      7.10 o 
   4  15   2       87.89       85.80      9.51 o 
   5  15   2       15.28       22.51      7.39 o 
   6  15   2      125.24      124.78     13.25 o 
   7  15   2       56.70       52.79      8.85 o 
  -6  16   2      114.35      102.37      7.88 o 
  -5  16   2       24.86       20.15      7.72 o 
  -4  16   2       26.67       22.87      4.98 o 
  -3  16   2      109.99      101.71      5.59 o 
  -2  16   2     1486.36     1371.06     27.55 o 
  -1  16   2     1036.93      982.20     25.34 o 
   0  16   2     1593.15     1491.13     35.20 o 
   1  16   2      243.48      234.64      8.80 o 
   2  16   2        0.32       -0.12      6.30 o 
   3  16   2       32.11       36.12      7.49 o 
   4  16   2      264.09      250.89     12.11 o 
   5  16   2      753.70      714.81     36.02 o 
   6  16   2      165.86      173.73     24.49 o 
  -4  17   2      105.81       98.82      7.37 o 
  -3  17   2      374.48      349.38     12.46 o 
  -2  17   2      226.61      195.93     13.38 o 
  -1  17   2      693.43      673.10     19.88 o 
   0  17   2     1050.27     1015.62     26.06 o 
   1  17   2      544.23      551.07     13.08 o 
   2  17   2       39.48       38.57      5.62 o 
   3  17   2        6.45       -1.36      7.42 o 
   4  17   2       45.49       46.66      8.25 o 
   5  17   2      118.00      122.61      9.96 o 
  -3  18   2        5.61       10.42      8.65 o 
  -2  18   2        8.36        4.34      8.53 o 
  -1  18   2       32.07       25.57      9.09 o 
   0  18   2      544.55      495.58     16.68 o 
   1  18   2      460.62      449.61     15.46 o 
   2  18   2       62.29       64.99      6.18 o 
   3  18   2        3.95        8.09      8.09 o 
  -3 -17   3      798.56      785.09     44.82 o 
  -2 -17   3      173.81      157.16      9.72 o 
  -1 -17   3        1.14       -9.26      7.48 o 
   0 -17   3      370.04      379.30     37.62 o 
   1 -17   3      116.03      111.24      9.81 o 
   2 -17   3      104.04       89.66      9.13 o 
   3 -17   3       24.51       17.95      8.48 o 
  -5 -16   3      205.08      199.70     11.23 o 
  -4 -16   3      674.63      647.54     45.93 o 
  -3 -16   3     1000.72      945.19     45.89 o 
  -2 -16   3      722.30      754.72     19.51 o 
  -1 -16   3      107.64      114.22      6.71 o 
   0 -16   3       67.16       64.62      8.41 o 
   1 -16   3      127.86      119.46     16.43 o 
   2 -16   3      218.06      199.09     11.34 o 
   3 -16   3      210.38      181.89     13.05 o 
   4 -16   3      359.73      358.08      9.08 o 
   5 -16   3      388.94      379.10     10.85 o 
  -6 -15   3      133.93      116.63      8.46 o 
  -5 -15   3        1.97        0.99      5.84 o 
  -4 -15   3     1153.61     1140.83     72.19 o 
  -3 -15   3      958.96      917.05     23.71 o 
  -2 -15   3      958.14      960.38     34.04 o 
  -1 -15   3     1066.19     1023.27     20.26 o 
   0 -15   3       82.11       96.26      8.21 o 
   1 -15   3        0.30        1.03      6.61 o 
   2 -15   3      158.41      155.33      9.24 o 
   3 -15   3      439.80      435.09      9.22 o 
   4 -15   3      254.29      241.37      7.22 o 
   5 -15   3      254.31      231.48      8.17 o 
   6 -15   3      463.20      477.92     11.78 o 
  -7 -14   3       29.11       18.39     10.25 o 
  -6 -14   3      291.98      287.06     16.94 o 
  -5 -14   3      135.96      133.97     16.26 o 
  -4 -14   3       69.93       64.76      5.91 o 
  -3 -14   3       65.85       65.78     16.44 o 
  -2 -14   3     1224.99     1246.94     23.60 o 
  -1 -14   3      806.13      826.62     16.96 o 
   0 -14   3      186.14      181.67      7.41 o 
   1 -14   3        1.43        5.88      6.00 o 
   2 -14   3      177.82      161.81      5.96 o 
   3 -14   3       25.83       25.82      4.74 o 
   4 -14   3     1541.65     1495.41     24.74 o 
   5 -14   3      424.91      411.17     12.55 o 
   6 -14   3      833.51      785.11     20.14 o 
   7 -14   3      227.73      241.87     10.32 o 
  -7 -13   3       12.60        9.38      6.04 o 
  -6 -13   3      541.78      565.27     16.32 o 
  -5 -13   3     1609.56     1455.06     34.12 o 
  -4 -13   3      342.45      349.12     20.33 o 
  -3 -13   3        7.33        4.52      4.68 o 
  -2 -13   3      278.24      276.99     15.36 o 
  -1 -13   3      379.49      394.31     10.21 o 
   0 -13   3       22.39       20.91      4.35 o 
   1 -13   3        3.24        5.11      5.44 o 
   2 -13   3       59.17       60.42      4.75 o 
   3 -13   3      272.90      268.91      7.90 o 
   4 -13   3      345.43      365.47     11.19 o 
   5 -13   3     1602.67     1543.01     30.09 o 
   6 -13   3      638.97      607.30     15.81 o 
   7 -13   3       73.63       60.76      7.08 o 
   8 -13   3      310.99      305.11     11.35 o 
  -8 -12   3       19.68       28.59     10.49 o 
  -7 -12   3        1.92        2.17      5.38 o 
  -6 -12   3      805.45      810.77     17.15 o 
  -5 -12   3     1453.26     1417.87     23.50 o 
  -4 -12   3      686.36      676.47     18.41 o 
  -3 -12   3      367.79      345.59     16.24 o 
  -2 -12   3       71.36       64.34      4.05 o 
  -1 -12   3      414.88      384.75      9.65 o 
   0 -12   3       19.15       29.05      5.10 o 
   1 -12   3      692.76      688.07     12.80 o 
   2 -12   3      712.79      725.06     13.17 o 
   3 -12   3      393.77      398.86      8.95 o 
   4 -12   3       95.77       77.62      5.97 o 
   5 -12   3      613.36      604.22     14.34 o 
   6 -12   3      491.92      486.96     13.03 o 
   7 -12   3      498.04      487.07     17.95 o 
   8 -12   3        2.20        4.28      6.13 o 
   9 -12   3       22.46       28.69      7.78 o 
  -9 -11   3       24.48       29.44     10.89 o 
  -8 -11   3      141.14      152.75     10.85 o 
  -7 -11   3        9.46       11.74      6.85 o 
  -6 -11   3      360.74      360.20     10.19 o 
  -5 -11   3      376.49      389.52      9.24 o 
  -4 -11   3     4062.15     3945.73     59.21 o 
  -3 -11   3     2559.76     2531.55     34.21 o 
  -2 -11   3      258.66      275.43      6.88 o 
  -1 -11   3      209.23      204.31      6.89 o 
   0 -11   3      173.49      158.09      5.85 o 
   1 -11   3       11.06       17.66      2.95 o 
   2 -11   3     1360.55     1386.34     22.33 o 
   3 -11   3     2768.15     2678.67     40.89 o 
   4 -11   3      638.37      625.42     14.02 o 
   5 -11   3        1.33       11.96      4.82 o 
   6 -11   3       37.45       40.84      6.54 o 
   7 -11   3        3.67        4.24      5.29 o 
   8 -11   3      160.69      167.84      8.59 o 
   9 -11   3      498.20      521.14     14.11 o 
  -9 -10   3        0.24        4.24      9.28 o 
  -8 -10   3      341.90      353.06     23.86 o 
  -7 -10   3      125.19       97.19      7.69 o 
  -6 -10   3       67.53       68.07      7.47 o 
  -5 -10   3      392.55      374.42      8.84 o 
  -4 -10   3     1042.87     1036.74     17.51 o 
  -3 -10   3     3266.18     3305.80     43.90 o 
  -2 -10   3       21.15       26.12      2.91 o 
  -1 -10   3      446.56      392.50      7.81 o 
   0 -10   3      519.28      538.97      8.75 o 
   1 -10   3      746.06      816.69     12.12 o 
   2 -10   3      797.98      749.22     15.01 o 
   3 -10   3     5205.42     5174.98     76.69 o 
   4 -10   3     1088.66     1228.64     23.77 o 
   5 -10   3      814.42      794.35     20.37 o 
   6 -10   3       84.32       64.68      5.48 o 
   7 -10   3      111.24       95.03      6.14 o 
   8 -10   3      358.52      349.63     10.74 o 
   9 -10   3       11.63        7.54      5.93 o 
  10 -10   3       74.49       81.26      8.15 o 
 -10  -9   3       57.07       64.41     10.83 o 
  -9  -9   3       19.15       17.37      9.65 o 
  -8  -9   3      473.89      460.43     14.93 o 
  -7  -9   3      864.27      839.67     21.45 o 
  -6  -9   3      633.06      646.84     17.53 o 
  -5  -9   3      230.21      236.66      7.00 o 
  -4  -9   3      810.81      786.34     23.21 o 
  -3  -9   3      150.71      177.88      4.83 o 
  -2  -9   3      837.83      782.45     11.77 o 
  -1  -9   3      441.27      436.74      6.80 o 
   0  -9   3      237.83      213.03      6.18 o 
   1  -9   3        0.76        8.98      4.83 o 
   2  -9   3     1837.24     1748.91     26.97 o 
   3  -9   3     1864.40     1922.03     29.56 o 
   4  -9   3     2453.49     2401.77     43.22 o 
   5  -9   3      562.93      591.68     13.15 o 
   6  -9   3      236.43      238.19     11.78 o 
   7  -9   3        1.21        4.66      4.48 o 
   8  -9   3       90.36       86.60      5.98 o 
   9  -9   3       95.40       82.45      8.13 o 
  10  -9   3      312.96      340.86     17.78 o 
 -10  -8   3        5.09       -0.35      9.26 o 
  -9  -8   3      260.37      274.57     13.00 o 
  -8  -8   3      102.45      101.48      7.60 o 
  -7  -8   3     1228.05     1313.36     30.66 o 
  -6  -8   3     2913.49     2920.49     62.88 o 
  -5  -8   3     1174.87     1272.20     20.55 o 
  -4  -8   3        8.31        3.52      2.88 o 
  -3  -8   3       53.36       54.92      2.68 o 
  -2  -8   3        8.52       11.32      4.25 o 
  -1  -8   3      315.90      358.77      6.43 o 
   0  -8   3     2244.66     2158.14     24.07 o 
   1  -8   3     3739.37     3854.25     55.42 o 
   2  -8   3      250.12      274.27      7.95 o 
   3  -8   3      342.96      396.84      8.67 o 
   4  -8   3     2189.97     2032.31     43.67 o 
   5  -8   3     2548.41     2513.58     45.14 o 
   6  -8   3       29.44       47.85      5.07 o 
   7  -8   3        3.89        5.72      6.98 o 
   8  -8   3       35.32       29.01      4.76 o 
   9  -8   3       68.74       87.10      6.01 o 
  10  -8   3      606.92      640.97     17.36 o 
  11  -8   3      729.48      807.62     26.57 o 
 -10  -7   3        3.46        0.86      8.49 o 
  -9  -7   3       56.51       65.08      6.96 o 
  -8  -7   3     1023.45     1032.07     26.67 o 
  -7  -7   3      844.75      758.47     19.36 o 
  -6  -7   3     2190.34     2162.69     47.13 o 
  -5  -7   3     3406.24     3549.76     62.22 o 
  -4  -7   3     2301.20     2265.65     34.33 o 
  -3  -7   3        1.01        1.67      1.67 o 
  -2  -7   3       35.01       38.44      1.92 o 
  -1  -7   3       72.91       61.07      2.84 o 
   0  -7   3     3161.02     3257.99     35.67 o 
   1  -7   3     3566.48     3750.10     48.91 o 
   2  -7   3     3340.70     3390.10     67.70 o 
   3  -7   3       38.09       39.80      4.66 o 
   4  -7   3      290.31      161.30      7.51 o 
   5  -7   3     1886.74     1935.51     41.54 o 
   6  -7   3        6.44       15.12      3.62 o 
   7  -7   3        1.05       -2.57      6.02 o 
   8  -7   3      115.48      111.12      5.68 o 
   9  -7   3        3.85        1.18      4.40 o 
  10  -7   3       77.61       81.40      5.78 o 
  11  -7   3      299.88      332.14     24.05 o 
 -11  -6   3        9.24       15.47      9.19 o 
 -10  -6   3       28.88       22.98      8.47 o 
  -9  -6   3      526.49      546.89     15.78 o 
  -8  -6   3      423.66      418.33     12.84 o 
  -7  -6   3      734.16      754.87     18.95 o 
  -6  -6   3     2012.32     2163.07     46.87 o 
  -5  -6   3     1861.79     1905.29     34.31 o 
  -4  -6   3      651.44      619.08     10.77 o 
  -3  -6   3       35.07       47.62      2.77 o 
  -2  -6   3       27.53       28.04      1.78 o 
  -1  -6   3      101.86       98.53      5.34 o 
   0  -6   3     1447.38     1472.83     17.95 o 
   1  -6   3    12431.34    12895.71    276.24 o 
   2  -6   3     2704.81     2546.54     37.70 o 
   3  -6   3     2738.49     2584.55     79.09 o 
   4  -6   3      879.50     1073.64     36.13 o 
   5  -6   3       77.71       78.04      4.53 o 
   6  -6   3      206.40      191.83      7.09 o 
   7  -6   3        7.50        9.40      3.42 o 
   8  -6   3      489.55      491.25     11.40 o 
   9  -6   3      616.52      681.04     15.12 o 
  10  -6   3       17.59       11.83      5.42 o 
  11  -6   3      165.61      178.86      8.45 o 
 -11  -5   3        0.42       -2.96      8.68 o 
 -10  -5   3      414.23      443.30     13.89 o 
  -9  -5   3      945.23      979.38     23.78 o 
  -8  -5   3     2274.17     2345.40     50.83 o 
  -7  -5   3      710.79      704.54     17.56 o 
  -6  -5   3      482.62      551.36     14.17 o 
  -5  -5   3     1543.60     1564.28     31.81 o 
  -4  -5   3      287.21      291.81      6.54 o 
  -3  -5   3     1545.07     1700.02     25.75 o 
  -2  -5   3     1401.15     1521.55     20.39 o 
  -1  -5   3      622.41      681.64     18.71 o 
   0  -5   3       24.96       35.53      2.12 o 
   1  -5   3     3326.48     3401.02     44.18 o 
   2  -5   3     3301.20     3136.31     54.04 o 
   3  -5   3    10413.26    10558.46    226.53 o 
   4  -5   3     1164.00     1181.96     21.38 o 
   5  -5   3       19.49       27.91      3.53 o 
   6  -5   3       10.44       14.13      3.07 o 
   7  -5   3     1057.16     1150.34     25.57 o 
   8  -5   3     1905.06     2011.94     36.49 o 
   9  -5   3     1653.59     1813.78     33.40 o 
  10  -5   3      195.04      221.01      7.22 o 
  11  -5   3      113.39      120.80     16.34 o 
 -11  -4   3        0.09        2.40      8.28 o 
 -10  -4   3      241.55      263.29     10.29 o 
  -9  -4   3      438.50      432.45     12.80 o 
  -8  -4   3     1771.65     1816.63     39.79 o 
  -7  -4   3     2669.34     2728.17     58.06 o 
  -6  -4   3     1460.68     1570.13     52.13 o 
  -5  -4   3      240.46      253.00      8.51 o 
  -4  -4   3      949.86     1006.35     46.04 o 
  -3  -4   3      321.69      348.98     30.87 o 
  -2  -4   3       90.77       70.57      2.49 o 
   0  -4   3       23.98       55.94      1.84 o 
   1  -4   3       54.31       67.97      4.28 o 
   2  -4   3     9046.21     9228.20    290.36 o 
   3  -4   3     1547.60     1510.64     26.58 o 
   4  -4   3      422.91      371.05      6.49 o 
   5  -4   3      340.59      335.45      5.49 o 
   6  -4   3      304.43      312.05      6.21 o 
   7  -4   3       65.90       65.95      6.13 o 
   8  -4   3     1031.11     1086.05     22.39 o 
   9  -4   3     2306.94     2393.67     45.28 o 
  10  -4   3      924.63      985.67     26.95 o 
  11  -4   3      724.15      760.51     33.76 o 
 -11  -3   3        3.28       -3.34      7.54 o 
 -10  -3   3      256.26      280.97     10.28 o 
  -9  -3   3      428.79      446.76     12.71 o 
  -8  -3   3     1412.81     1445.41     32.41 o 
  -7  -3   3     5731.18     5833.87    165.79 o 
  -6  -3   3      376.27      383.19     10.28 o 
  -5  -3   3      640.02      588.80     92.05 o 
  -4  -3   3      293.54      326.89     13.08 o 
  -3  -3   3       19.31       26.85      3.50 o 
  -2  -3   3     1652.75     1679.05     44.54 o 
  -1  -3   3     4287.47     4280.64     73.11 o 
   0  -3   3     3632.09     3703.78     47.89 o 
   1  -3   3       28.91       25.37      2.95 o 
   3  -3   3     2199.34     2355.99     35.30 o 
   4  -3   3      231.15      208.04      3.66 o 
   5  -3   3       91.95      101.76      4.21 o 
   6  -3   3      979.18     1040.33     19.83 o 
   7  -3   3     2249.25     2367.94     42.79 o 
   8  -3   3      709.24      750.49     17.87 o 
   9  -3   3      454.39      487.74     13.01 o 
  10  -3   3     1086.63     1119.34     23.66 o 
 -11  -2   3      373.62      355.40     15.82 o 
 -10  -2   3       29.15       29.77      5.14 o 
  -9  -2   3        1.66        2.84      4.34 o 
  -8  -2   3      940.84      945.81     21.74 o 
  -7  -2   3      455.97      470.75     11.32 o 
  -6  -2   3     2748.23     2780.79     46.85 o 
  -5  -2   3      741.85      796.26     23.52 o 
  -4  -2   3        9.33       21.69      1.55 o 
  -3  -2   3      569.06      728.89     25.15 o 
  -2  -2   3     3583.39     3721.18    148.44 o 
   2  -2   3     1830.04     2031.37     42.13 o 
   3  -2   3      583.09      676.19     10.74 o 
   4  -2   3     1436.61     1579.59     28.52 o 
   5  -2   3      826.25      940.46     21.43 o 
   6  -2   3     1038.72     1107.89     20.84 o 
   7  -2   3     1380.82     1477.92     27.37 o 
   8  -2   3      890.89      892.43     22.52 o 
   9  -2   3      271.37      262.26      9.55 o 
  10  -2   3      413.73      425.90     12.37 o 
 -11  -1   3      197.15      203.63     11.90 o 
 -10  -1   3      307.35      308.07     10.01 o 
  -9  -1   3     1292.38     1257.44     22.45 o 
  -8  -1   3       74.90       77.40      3.69 o 
  -7  -1   3     1483.78     1445.05     24.27 o 
  -6  -1   3     1874.70     1913.35     25.40 o 
  -5  -1   3     2146.73     2222.65     32.18 o 
  -4  -1   3      136.61      173.70      4.55 o 
  -3  -1   3     1255.39     1346.59     27.67 o 
  -1  -1   3      285.61      305.56      5.87 o 
   2  -1   3     4856.56     4850.35    158.18 o 
   3  -1   3      362.53      347.02     16.50 o 
   4  -1   3     1033.75     1148.25     21.92 o 
   5  -1   3      291.50      332.99      7.38 o 
   6  -1   3     2038.53     2249.30     46.22 o 
   7  -1   3     1701.83     1839.66     83.65 o 
   8  -1   3     2286.24     2321.78     72.78 o 
   9  -1   3     1832.20     1804.87     34.60 o 
  10  -1   3      116.35      118.31      8.63 o 
 -11   0   3      107.99      104.08      5.90 o 
 -10   0   3     1334.69     1327.38     22.92 o 
  -9   0   3     1869.26     1848.83     30.93 o 
  -8   0   3      422.01      391.33      8.14 o 
  -7   0   3        0.69        3.58      2.15 o 
  -6   0   3        3.00        6.34      1.86 o 
  -5   0   3     1119.99     1283.65     18.80 o 
  -4   0   3     1550.88     1822.66     32.41 o 
  -3   0   3     1586.04     1680.27     72.69 o 
  -1   0   3        2.05        0.16      1.95 o 
   0   0   3      123.14      116.24      4.45 o 
   1   0   3     2406.02     2484.91     41.06 o 
   2   0   3     5979.55     6233.92    188.05 o 
   3   0   3     4269.83     4723.22    144.13 o 
   4   0   3      433.14      502.92     10.05 o 
   5   0   3      271.32      321.12     18.25 o 
   6   0   3     1860.59     1938.21     43.29 o 
   7   0   3     2046.39     2034.57     61.83 o 
   8   0   3     1946.91     1965.62     44.53 o 
   9   0   3     1363.58     1411.08     27.72 o 
  10   0   3     1164.76     1123.10     39.54 o 
 -11   1   3       38.83       33.98      3.92 o 
 -10   1   3      837.18      812.54     14.85 o 
  -9   1   3      909.80      946.78     16.72 o 
  -8   1   3     1377.33     1366.28     22.94 o 
  -7   1   3     3557.10     3458.76     66.27 o 
  -6   1   3      107.66       95.88      3.24 o 
  -5   1   3        0.49       10.07      1.17 o 
  -4   1   3      335.49      303.04      8.63 o 
  -2   1   3     6085.09     5854.85    184.21 o 
   2   1   3     3797.83     4087.51    121.17 o 
   3   1   3       10.68       -3.84      2.16 o 
   4   1   3     1865.04     2150.74     46.95 o 
   5   1   3        9.74        8.46      2.03 o 
   6   1   3      331.12      328.31     10.72 o 
   7   1   3      418.63      389.57      9.12 o 
   8   1   3     2149.88     2111.21     38.55 o 
   9   1   3     3083.71     3053.28     67.66 o 
  10   1   3      348.95      316.60     22.99 o 
 -11   2   3       78.50       79.27      4.40 o 
 -10   2   3       95.76       96.38      4.32 o 
  -9   2   3     1039.48     1032.02     17.91 o 
  -8   2   3     1042.53     1073.30     23.49 o 
  -7   2   3     1515.28     1580.91     29.56 o 
  -6   2   3        3.25        2.28      2.94 o 
  -5   2   3      334.99      341.17      6.37 o 
  -4   2   3     1090.39     1149.72     31.38 o 
  -3   2   3     1082.76     1002.05     35.74 o 
   1   2   3     2442.20     2628.30     54.20 o 
   3   2   3     2832.18     2836.23    137.10 o 
   4   2   3      856.34      963.66     37.57 o 
   5   2   3     1289.06     1342.83     39.80 o 
   6   2   3     1147.49     1242.76     23.28 o 
   7   2   3       29.30       42.24      3.99 o 
   8   2   3      744.47      722.34     15.15 o 
   9   2   3     1246.76     1174.85     22.96 o 
  10   2   3      722.02      759.59     22.33 o 
  11   2   3       14.42       12.29      4.93 o 
  12   2   3        0.42        0.07      5.35 o 
 -11   3   3      451.19      445.59     11.62 o 
 -10   3   3       71.91       63.75      3.94 o 
  -9   3   3       37.31       39.36      3.39 o 
  -8   3   3      527.69      561.89      9.74 o 
  -7   3   3      457.13      491.19     13.76 o 
  -6   3   3       21.88       16.75      2.21 o 
  -5   3   3       56.07       46.78      1.91 o 
  -4   3   3      210.34      207.93      4.75 o 
  -3   3   3       68.91       55.56      1.99 o 
  -2   3   3     1050.35      875.99     23.46 o 
   0   3   3     2424.49     2437.90     42.47 o 
   1   3   3     4728.31     4675.19     95.80 o 
   3   3   3      194.05      211.23      4.85 o 
   4   3   3       41.80       64.35      3.29 o 
   5   3   3     4325.17     4538.67    165.63 o 
   6   3   3     2983.29     3228.08    119.75 o 
   7   3   3     1589.53     1628.30     25.37 o 
   8   3   3      761.35      745.69     12.84 o 
   9   3   3      106.67      118.88      5.42 o 
  10   3   3       52.61       63.78      4.62 o 
  11   3   3      197.44      214.44     10.77 o 
  12   3   3       64.04       77.59      7.52 o 
 -11   4   3      429.96      452.75     11.83 o 
 -10   4   3      895.96      891.25     18.83 o 
  -9   4   3      299.27      300.73      6.89 o 
  -8   4   3      214.32      214.74      6.35 o 
  -7   4   3      697.12      726.95     13.41 o 
  -6   4   3      759.00      742.12     13.41 o 
  -5   4   3       98.58      100.32      3.47 o 
  -4   4   3     1486.20     1584.08     23.28 o 
  -3   4   3     1739.67     1846.53     30.45 o 
  -2   4   3      394.41      364.52      9.55 o 
  -1   4   3     6540.20     6874.62    207.15 o 
   0   4   3     4863.27     4847.45    122.24 o 
   1   4   3     2610.23     2591.93     45.13 o 
   2   4   3     1514.34     1577.38     33.28 o 
   3   4   3     2027.85     2343.28     64.99 o 
   4   4   3       39.75       43.76      4.76 o 
   5   4   3     2302.06     2399.19     50.50 o 
   6   4   3     3238.68     3194.27     55.34 o 
   7   4   3     3884.21     3843.93     66.46 o 
   8   4   3     1365.92     1372.70     22.15 o 
   9   4   3       19.55       22.31      3.75 o 
  10   4   3        0.12        3.37      3.50 o 
  11   4   3      187.63      203.12     11.38 o 
  12   4   3       78.50       86.44      8.26 o 
 -11   5   3      292.70      295.46      9.69 o 
 -10   5   3     1806.74     1804.20     46.31 o 
  -9   5   3     1318.35     1376.56     42.19 o 
  -8   5   3       41.02       40.74      3.61 o 
  -7   5   3      186.88      197.72      7.27 o 
  -6   5   3      133.52      135.64      8.97 o 
  -5   5   3      739.30      805.22     12.70 o 
  -4   5   3     2905.98     2938.43     42.49 o 
  -3   5   3     3208.63     3280.90     56.96 o 
  -2   5   3       57.95       37.04      2.92 o 
  -1   5   3       31.38       26.06      5.03 o 
   0   5   3     4236.20     4339.81     89.27 o 
   1   5   3     4205.79     4445.46     58.59 o 
   2   5   3      165.02      203.54      4.35 o 
   3   5   3      899.79      872.72     26.10 o 
   4   5   3      148.18      160.90      6.69 o 
   5   5   3      602.14      417.71     15.65 o 
   6   5   3     1823.58     1945.86     34.68 o 
   7   5   3     4857.33     4943.92     85.28 o 
   8   5   3      191.24      225.77      7.05 o 
   9   5   3      214.49      229.74      6.73 o 
  10   5   3      255.92      245.81      7.44 o 
  11   5   3      105.56      110.11      6.60 o 
  12   5   3        5.78        0.91      7.31 o 
 -11   6   3      136.55      147.03      6.99 o 
 -10   6   3      500.61      464.81     16.47 o 
  -9   6   3      529.22      521.17     11.40 o 
  -8   6   3      129.64      132.89      5.29 o 
  -7   6   3      139.05      149.45      5.56 o 
  -6   6   3       65.48       70.79      3.65 o 
  -5   6   3       10.44       12.27      2.30 o 
  -4   6   3     2280.38     2409.05     54.13 o 
  -3   6   3     8802.24     9158.33    394.92 o 
  -2   6   3     3730.27     3692.99     53.16 o 
  -1   6   3     1442.17     1520.51     20.37 o 
   0   6   3      410.57      439.70      6.17 o 
   1   6   3     1486.91     1803.30     25.82 o 
   2   6   3      222.18      225.90      4.41 o 
   3   6   3      692.63      692.43     11.81 o 
   4   6   3      606.09      655.36     13.04 o 
   5   6   3     2034.63     2140.06     67.51 o 
   6   6   3     1067.96     1083.50     21.67 o 
   7   6   3     1523.44     1638.44     29.97 o 
   8   6   3      785.55      782.10     16.03 o 
   9   6   3      433.33      416.29      9.50 o 
  10   6   3       86.48       89.20      5.29 o 
  11   6   3      477.11      502.18     19.24 o 
  12   6   3        3.03       -2.60      7.86 o 
 -11   7   3        3.26        2.82      5.27 o 
 -10   7   3      204.28      201.31      7.88 o 
  -9   7   3       82.34       83.71      5.50 o 
  -8   7   3      534.74      557.04     11.91 o 
  -7   7   3       16.02       22.69      7.81 o 
  -6   7   3        3.35        7.43      3.11 o 
  -5   7   3     2123.56     2048.50     34.03 o 
  -4   7   3     1065.87     1101.80     60.82 o 
  -3   7   3      868.99      859.85     21.07 o 
  -2   7   3     8637.56     8869.57    126.39 o 
  -1   7   3      775.25      691.44      8.93 o 
   0   7   3     1388.44     1554.58     19.12 o 
   1   7   3       16.42       21.21      1.84 o 
   2   7   3      165.79      133.50      3.13 o 
   3   7   3     1938.53     1905.18     25.35 o 
   4   7   3     7585.04     7571.75     98.57 o 
   5   7   3     4766.95     4713.34     85.18 o 
   6   7   3      294.75      327.65      8.71 o 
   7   7   3       14.97       15.74      3.85 o 
   8   7   3      486.01      488.88     11.61 o 
   9   7   3      174.78      170.93      7.30 o 
  10   7   3       30.95       31.91      4.79 o 
  11   7   3       25.03       24.26      8.32 o 
 -10   8   3        6.68       -8.27      4.92 o 
  -9   8   3        1.95        1.42      4.48 o 
  -8   8   3      301.37      291.75      8.61 o 
  -7   8   3      641.75      670.80     13.59 o 
  -6   8   3      264.08      272.32      6.77 o 
  -5   8   3      245.18      232.91      6.12 o 
  -4   8   3      155.17      151.43      4.90 o 
  -3   8   3     1880.54     1932.44     28.73 o 
  -2   8   3     6134.06     6269.42     79.86 o 
  -1   8   3     2279.26     2212.11     26.32 o 
   0   8   3        7.01       14.11      1.76 o 
   1   8   3       28.61       37.66      2.86 o 
   2   8   3        2.19        0.17      1.66 o 
   3   8   3     1591.61     1659.02     21.91 o 
   4   8   3     4028.55     4103.87     70.44 o 
   5   8   3     2236.34     2216.59     39.90 o 
   6   8   3     2200.61     2208.91     40.00 o 
   7   8   3      268.78      282.64      8.68 o 
   8   8   3        3.99        4.20      4.33 o 
   9   8   3        0.54        1.55      4.70 o 
  10   8   3      109.76      121.20      7.98 o 
  11   8   3       18.12       18.76      8.69 o 
 -10   9   3      250.74      242.57      9.03 o 
  -9   9   3      275.29      273.88      9.07 o 
  -8   9   3      401.03      384.11     14.06 o 
  -7   9   3       87.11       85.50      5.24 o 
  -6   9   3     1064.91     1102.45     17.87 o 
  -5   9   3     3117.54     3116.94     45.84 o 
  -4   9   3     1612.32     1710.98     25.98 o 
  -3   9   3     1972.50     2087.17     31.17 o 
  -2   9   3      344.19      353.88      6.42 o 
  -1   9   3       18.89       25.85      3.94 o 
   0   9   3     2254.75     2344.43     28.11 o 
   1   9   3      945.23     1046.89     15.41 o 
   2   9   3      196.27      184.35      5.59 o 
   3   9   3        1.69        2.71      2.06 o 
   4   9   3      970.49      984.51     16.25 o 
   5   9   3     1144.16     1137.70     24.32 o 
   6   9   3     2619.55     2708.11     48.66 o 
   7   9   3     1663.14     1644.28     34.80 o 
   8   9   3        4.39        4.19      4.77 o 
   9   9   3       88.13       89.51      9.07 o 
  10   9   3       25.74       27.65      7.51 o 
  11   9   3     1127.35     1184.50     38.81 o 
 -10  10   3       85.87       79.34      7.22 o 
  -9  10   3       21.80       28.47      5.42 o 
  -8  10   3       98.18       99.90      6.13 o 
  -7  10   3       68.82       72.67      5.45 o 
  -6  10   3      603.70      607.31     11.49 o 
  -5  10   3     3478.98     3583.17     52.57 o 
  -4  10   3     1741.14     1741.88     26.76 o 
  -3  10   3      544.14      547.31      9.71 o 
  -2  10   3     2834.11     2800.48     36.71 o 
  -1  10   3     1076.64     1084.30     13.87 o 
   0  10   3      117.94      110.29      3.26 o 
   1  10   3      880.11      866.50     10.94 o 
   2  10   3     2876.61     2912.97     35.87 o 
   3  10   3       29.16       26.65      2.62 o 
   4  10   3        1.84        5.20      2.59 o 
   5  10   3     2476.83     2528.75     34.32 o 
   6  10   3     1535.61     1526.55     35.63 o 
   7  10   3      172.62      171.43      7.73 o 
   8  10   3      232.02      225.69      9.01 o 
   9  10   3        4.99        8.67      5.73 o 
  10  10   3      149.85      154.76     10.21 o 
  -9  11   3      291.95      287.57     10.24 o 
  -8  11   3       14.85       11.38      5.58 o 
  -7  11   3        0.36        3.68      5.04 o 
  -6  11   3      299.20      317.56      9.85 o 
  -5  11   3     2182.05     2241.71     34.05 o 
  -4  11   3     1820.37     1815.68     28.02 o 
  -3  11   3     2053.39     1962.54     26.48 o 
  -2  11   3        6.97        5.09      2.72 o 
  -1  11   3      382.44      366.32      6.17 o 
   0  11   3       45.85       42.76      2.78 o 
   1  11   3     1773.27     1774.72     27.68 o 
   2  11   3     1154.61     1206.79     15.99 o 
   3  11   3     3223.07     3253.26     43.26 o 
   4  11   3      691.69      702.36     12.83 o 
   5  11   3        8.11       10.62      2.60 o 
   6  11   3      200.52      191.24      8.16 o 
   7  11   3       22.21       20.52      5.50 o 
   8  11   3      478.91      507.21     13.58 o 
   9  11   3      134.93      128.47      9.42 o 
  10  11   3      151.00      161.05     11.14 o 
  -9  12   3       83.01       96.73      8.83 o 
  -8  12   3      235.26      248.08     11.40 o 
  -7  12   3      783.59      822.27     20.80 o 
  -6  12   3        3.62        7.89      4.52 o 
  -5  12   3     1089.75     1137.71     18.93 o 
  -4  12   3      853.14      851.03     15.00 o 
  -3  12   3     1118.05     1108.43     16.19 o 
  -2  12   3      542.94      567.43      9.67 o 
  -1  12   3      153.66      163.22      5.22 o 
   0  12   3       13.71       10.34      2.97 o 
   1  12   3       37.75       24.31      3.51 o 
   2  12   3     1375.84     1376.34     24.90 o 
   3  12   3     4616.75     4684.26     61.59 o 
   4  12   3     1815.01     1854.11     29.34 o 
   5  12   3      437.93      404.24      8.76 o 
   6  12   3      233.71      242.41      6.56 o 
   7  12   3      261.89      250.91      9.95 o 
   8  12   3        0.91        4.71      6.07 o 
   9  12   3      608.51      638.04     20.41 o 
  -8  13   3      196.20      216.52     20.62 o 
  -7  13   3      630.68      639.35     15.09 o 
  -6  13   3      636.77      665.98     15.11 o 
  -5  13   3      100.45      109.17      5.75 o 
  -4  13   3       91.61       84.12      5.26 o 
  -3  13   3     1615.67     1603.20     22.49 o 
  -2  13   3      661.44      684.46     11.37 o 
  -1  13   3        1.83        4.17      3.36 o 
   0  13   3       72.96       66.95      4.68 o 
   1  13   3       27.15       17.23      6.75 o 
   2  13   3      599.15      572.11     12.42 o 
   3  13   3     1206.05     1257.21     23.11 o 
   4  13   3     2613.82     2613.77     45.77 o 
   5  13   3      790.45      807.14     15.11 o 
   6  13   3      596.38      609.26     12.28 o 
   7  13   3       14.52       12.76      6.32 o 
   8  13   3      264.39      271.35     10.96 o 
   9  13   3      316.67      323.75     18.41 o 
  -7  14   3      730.52      716.98     16.68 o 
  -6  14   3      950.71      977.98     20.17 o 
  -5  14   3      831.26      835.43     15.64 o 
  -4  14   3       55.48       52.61      5.35 o 
  -3  14   3      131.12      120.05      5.18 o 
  -2  14   3       51.53       44.57      4.44 o 
  -1  14   3      422.21      403.55     17.11 o 
   0  14   3      339.64      334.78      9.74 o 
   1  14   3       60.06       68.66      5.14 o 
   2  14   3       46.62       43.03      4.73 o 
   3  14   3     1043.07     1048.79     28.40 o 
   4  14   3      410.03      390.70     13.41 o 
   5  14   3     1015.75      971.95     29.00 o 
   6  14   3      163.63      163.33      7.93 o 
   7  14   3        2.77        4.30      5.13 o 
   8  14   3       41.24       36.00      9.17 o 
  -7  15   3      559.45      599.07     18.50 o 
  -6  15   3      225.27      229.51      9.71 o 
  -5  15   3      958.91      929.26     17.29 o 
  -4  15   3      420.71      409.12      9.24 o 
  -3  15   3        0.75        2.02      4.20 o 
  -2  15   3        6.79        7.71      4.27 o 
  -1  15   3       10.77       14.85      7.40 o 
   0  15   3     1233.26     1204.23     42.11 o 
   1  15   3     1605.51     1617.72     29.45 o 
   2  15   3     1524.11     1449.01     26.79 o 
   3  15   3       49.35       52.24      7.33 o 
   4  15   3      176.80      161.76      9.43 o 
   5  15   3      395.88      391.68     34.42 o 
   6  15   3       18.59       17.70      7.49 o 
   7  15   3       71.22       81.72     19.07 o 
  -6  16   3      146.84      142.50     24.54 o 
  -5  16   3      863.71      861.25     16.94 o 
  -4  16   3     1009.77     1037.78     16.81 o 
  -3  16   3       31.42       24.85      4.79 o 
  -2  16   3        3.05        2.67      6.17 o 
  -1  16   3      259.22      243.37     12.00 o 
   0  16   3      222.69      221.15     11.21 o 
   1  16   3     2646.81     2561.90     56.98 o 
   2  16   3      642.29      617.36     17.30 o 
   3  16   3     1559.17     1505.42     35.23 o 
   4  16   3       90.05       86.02      8.28 o 
   5  16   3      442.66      407.54     15.47 o 
   6  16   3      115.25      104.48     10.18 o 
  -4  17   3       38.06       34.83      5.57 o 
  -3  17   3       72.15       68.94      7.57 o 
  -2  17   3       37.53       38.39      8.23 o 
  -1  17   3      144.16      141.69     11.77 o 
   0  17   3       82.45       79.14      8.41 o 
   1  17   3      416.30      424.92     11.24 o 
   2  17   3     1175.64     1186.34     28.86 o 
   3  17   3     1060.59     1040.17     26.75 o 
   4  17   3      516.87      495.10     16.55 o 
   5  17   3        5.36       16.76      5.63 o 
  -3  18   3      137.10      118.72     12.82 o 
  -2  18   3      182.69      170.41     11.12 o 
  -1  18   3      309.17      289.43     12.99 o 
   0  18   3      170.42      144.17     21.50 o 
   1  18   3        9.15        1.11      7.53 o 
   2  18   3      485.76      484.96     12.29 o 
   3  18   3      794.14      734.14     21.24 o 
  -2 -17   4       67.06       78.79      8.52 o 
  -1 -17   4     1008.72     1084.05     44.07 o 
   0 -17   4      219.39      208.94     11.71 o 
   1 -17   4        1.41       -1.53      7.86 o 
   2 -17   4       61.98       50.00      8.74 o 
   3 -17   4        5.35        0.85      8.41 o 
  -4 -16   4        0.00       17.16      7.88 o 
  -3 -16   4       22.99       21.89      7.72 o 
  -2 -16   4     1047.54     1077.20     21.42 o 
  -1 -16   4      555.17      577.19     13.92 o 
   0 -16   4      480.64      448.45     15.56 o 
   1 -16   4      462.91      435.40     18.70 o 
   2 -16   4      455.56      462.72     15.71 o 
   3 -16   4      373.20      352.55     14.03 o 
   4 -16   4      102.33       91.78      6.21 o 
   5 -16   4      179.30      172.34      7.81 o 
  -5 -15   4      100.96       92.45      7.97 o 
  -4 -15   4       23.90       15.69      5.88 o 
  -3 -15   4      231.50      219.32     12.23 o 
  -2 -15   4       16.17       21.95      8.71 o 
  -1 -15   4      759.68      764.30     16.44 o 
   0 -15   4     1401.68     1291.65     30.97 o 
   1 -15   4     1108.48     1091.84     32.86 o 
   2 -15   4       45.92       47.50      7.82 o 
   3 -15   4       17.16       13.00      5.63 o 
   4 -15   4        0.19      -10.07      5.04 o 
   5 -15   4      253.52      246.77     10.50 o 
   6 -15   4       96.42       91.04      8.06 o 
  -6 -14   4       88.85       89.31     11.02 o 
  -5 -14   4        0.11       14.13      9.25 o 
  -4 -14   4      404.54      407.03     11.31 o 
  -3 -14   4      568.25      535.18     14.80 o 
  -2 -14   4      100.98      104.99      6.22 o 
  -1 -14   4        7.92        7.28      4.80 o 
   0 -14   4     1165.63     1152.10     23.13 o 
   1 -14   4      597.31      573.79     16.50 o 
   2 -14   4      144.94      139.53      8.66 o 
   3 -14   4      459.01      443.92     10.41 o 
   4 -14   4      224.98      243.21      8.18 o 
   5 -14   4       18.96       14.70      6.23 o 
   6 -14   4      710.29      721.08     17.38 o 
   7 -14   4      663.34      619.42     18.98 o 
  -7 -13   4       66.90       68.31      8.19 o 
  -6 -13   4        2.89        3.32      8.71 o 
  -5 -13   4        0.26        0.65      8.18 o 
  -4 -13   4      317.72      332.19     13.95 o 
  -3 -13   4      136.77      135.03     12.87 o 
  -2 -13   4      891.75      865.91     17.53 o 
  -1 -13   4       77.80       83.69      6.23 o 
   0 -13   4       62.82       57.70      4.85 o 
   1 -13   4      112.86      115.57     19.35 o 
   2 -13   4      669.69      663.23     12.78 o 
   3 -13   4       35.64       40.23      4.60 o 
   4 -13   4      304.34      309.15     10.36 o 
   5 -13   4       78.33       84.97      6.85 o 
   6 -13   4      323.76      313.69     13.38 o 
   7 -13   4     1127.94     1138.23     24.14 o 
   8 -13   4      642.41      610.37     18.84 o 
  -8 -12   4      581.12      569.27     24.51 o 
  -7 -12   4       58.60       60.76      6.32 o 
  -6 -12   4        5.73        6.42      7.38 o 
  -5 -12   4      358.80      329.98     11.51 o 
  -4 -12   4       84.08       66.75      7.06 o 
  -3 -12   4     1413.47     1479.44     57.52 o 
  -2 -12   4     4535.29     4409.14     64.17 o 
  -1 -12   4      768.97      820.19     17.66 o 
   0 -12   4       19.18       22.79      4.06 o 
   1 -12   4       21.71       34.41      4.57 o 
   2 -12   4       33.24       28.73      4.13 o 
   3 -12   4        3.98        4.45      5.49 o 
   4 -12   4     1291.90     1247.38     24.74 o 
   5 -12   4      125.70      110.25      6.79 o 
   6 -12   4      664.26      650.35     15.57 o 
   7 -12   4       37.81       39.15      6.48 o 
   8 -12   4      594.53      619.08     16.00 o 
   9 -12   4      369.48      396.84     14.52 o 
  -8 -11   4      485.88      530.10     22.92 o 
  -7 -11   4        4.88        0.27      7.00 o 
  -6 -11   4        0.02        0.96      5.01 o 
  -5 -11   4       67.46       68.66      5.83 o 
  -4 -11   4      227.50      217.99      7.25 o 
  -3 -11   4     1324.31     1291.63     24.69 o 
  -2 -11   4     3629.38     3594.43     61.21 o 
  -1 -11   4      897.70      985.55     16.02 o 
   0 -11   4     2125.16     2070.96     36.02 o 
   1 -11   4      295.83      298.48      6.18 o 
   2 -11   4      314.62      294.95      7.41 o 
   3 -11   4      710.00      727.45     13.12 o 
   4 -11   4      152.31      126.11      6.49 o 
   5 -11   4     1742.05     1665.18     31.61 o 
   6 -11   4     1489.33     1475.18     28.73 o 
   7 -11   4      581.43      570.72     14.18 o 
   8 -11   4      130.24      129.66      9.21 o 
   9 -11   4        6.48        1.02      6.24 o 
  -9 -10   4       60.07       61.92     10.97 o 
  -8 -10   4        4.35        3.04      6.95 o 
  -7 -10   4      117.55      122.64      8.62 o 
  -6 -10   4       13.49        9.21      4.76 o 
  -5 -10   4      910.57      902.42     16.33 o 
  -4 -10   4     1047.99      988.91     16.96 o 
  -3 -10   4      661.51      608.06     10.08 o 
  -2 -10   4       44.65       62.62      4.30 o 
  -1 -10   4     5395.87     5322.85     76.68 o 
   0 -10   4     2742.73     2753.78     36.78 o 
   1 -10   4       18.80       16.10      2.57 o 
   2 -10   4       38.21       44.55      3.63 o 
   3 -10   4      144.74      120.81      5.87 o 
   4 -10   4      181.91      185.33      7.29 o 
   5 -10   4     1586.98     1578.67     29.90 o 
   6 -10   4     2265.95     2132.12     39.45 o 
   7 -10   4      336.66      344.99     10.60 o 
   8 -10   4      156.02      150.43      7.75 o 
   9 -10   4       39.96       37.63      6.38 o 
  10 -10   4       71.60       72.61      8.14 o 
  -9  -9   4      375.05      375.57     18.85 o 
  -8  -9   4        0.96       -1.94      6.48 o 
  -7  -9   4      123.16      117.03      8.22 o 
  -6  -9   4       17.13       16.91      5.71 o 
  -5  -9   4     1733.49     1667.06     26.52 o 
  -4  -9   4     1944.54     1940.79     30.25 o 
  -3  -9   4     1046.13     1072.02     15.55 o 
  -2  -9   4       24.76       24.88      2.74 o 
  -1  -9   4      704.58      667.33     12.72 o 
   0  -9   4     3152.82     3123.58     40.42 o 
   1  -9   4       95.30      113.43      4.53 o 
   2  -9   4      120.41      122.01      5.13 o 
   3  -9   4      405.18      427.57     12.86 o 
   4  -9   4      448.70      365.27     11.21 o 
   5  -9   4     1036.76      955.05     19.32 o 
   6  -9   4     2067.79     1978.98     36.58 o 
   7  -9   4      911.15      971.13     20.10 o 
   8  -9   4     1023.56     1005.10     20.99 o 
   9  -9   4        2.92        4.93      5.52 o 
  10  -9   4        1.34        0.96      6.00 o 
 -10  -8   4      568.96      650.82     26.14 o 
  -9  -8   4      613.74      612.54     24.08 o 
  -8  -8   4        4.47        0.56      6.09 o 
  -7  -8   4       18.94       19.34      5.95 o 
  -6  -8   4       75.84       78.75      6.64 o 
  -5  -8   4     2017.86     2004.69     31.09 o 
  -4  -8   4     1883.37     1946.05     35.72 o 
  -3  -8   4     5208.08     5159.47     67.28 o 
  -2  -8   4     2506.01     2500.06     33.38 o 
  -1  -8   4       32.91       38.62      2.94 o 
   0  -8   4      141.03      152.42      3.86 o 
   1  -8   4      291.88      277.35      6.97 o 
   2  -8   4        6.57        9.36      2.87 o 
   3  -8   4     2428.14     2444.92     41.74 o 
   4  -8   4      309.29      302.49      9.64 o 
   5  -8   4       19.76       20.97      4.58 o 
   6  -8   4      676.85      704.18     17.67 o 
   7  -8   4     1167.39     1115.88     22.21 o 
   8  -8   4      401.10      395.35     10.91 o 
   9  -8   4       40.44       44.51      8.16 o 
  10  -8   4        4.61        4.73      5.48 o 
  11  -8   4       40.23       38.25      7.90 o 
 -10  -7   4      223.57      250.50     16.10 o 
  -9  -7   4      145.03      145.20      8.70 o 
  -8  -7   4      190.86      206.93      9.93 o 
  -7  -7   4       73.24       76.26      6.55 o 
  -6  -7   4        5.69        7.86      4.90 o 
  -5  -7   4      163.22      172.51      6.73 o 
  -4  -7   4     3364.57     3431.93     57.16 o 
  -3  -7   4     3357.19     3299.13     39.78 o 
  -2  -7   4     3308.13     3233.75     42.61 o 
  -1  -7   4      199.07      202.68      5.17 o 
   0  -7   4      699.03      715.34      9.52 o 
   1  -7   4       93.57      117.21      3.35 o 
   2  -7   4      451.36      517.45     10.35 o 
   3  -7   4     1957.34     2035.92     80.81 o 
   4  -7   4     2465.04     2565.16     54.26 o 
   5  -7   4      198.27      212.41      7.95 o 
   6  -7   4      791.33      723.56     17.71 o 
   7  -7   4      311.66      295.29      9.95 o 
   8  -7   4     1105.80     1136.11     22.63 o 
   9  -7   4      152.32      154.89      7.30 o 
  10  -7   4      283.20      322.43     10.26 o 
  11  -7   4      155.81      171.46      8.26 o 
 -10  -6   4      148.25      141.90     11.89 o 
  -9  -6   4       10.75       18.29      6.18 o 
  -8  -6   4      209.62      214.38     18.82 o 
  -7  -6   4     1221.51     1204.40     28.10 o 
  -6  -6   4     1725.84     1770.72     39.16 o 
  -5  -6   4        1.65       -0.04      3.88 o 
  -4  -6   4      161.16      188.74      5.27 o 
  -3  -6   4     1808.73     1713.57     28.69 o 
  -2  -6   4     4826.63     4849.68     57.74 o 
  -1  -6   4     1208.14     1153.58     34.96 o 
   0  -6   4      367.26      368.36      5.52 o 
   1  -6   4       97.58      108.61      3.02 o 
   2  -6   4      120.91      128.30      3.90 o 
   3  -6   4     3535.86     3643.56    102.72 o 
   5  -6   4     4125.42     4354.18     90.43 o 
   6  -6   4      432.64      494.60     13.00 o 
   7  -6   4        3.33        4.99      4.02 o 
   8  -6   4        7.17        9.65      4.40 o 
   9  -6   4       13.24       15.69      4.35 o 
  10  -6   4      159.46      183.93      7.63 o 
  11  -6   4      203.40      224.26     13.59 o 
 -11  -5   4      435.98      484.06     20.81 o 
 -10  -5   4      161.06      164.29     11.94 o 
  -9  -5   4       35.14       35.86      9.31 o 
  -8  -5   4       66.63       65.04      6.05 o 
  -7  -5   4       69.05       71.19      5.80 o 
  -6  -5   4     1349.27     1442.87     32.32 o 
  -5  -5   4     2279.46     2325.46     50.04 o 
  -4  -5   4     1722.05     1719.87     29.49 o 
  -3  -5   4     2774.01     2858.98     50.02 o 
  -2  -5   4     2319.75     2397.21     28.95 o 
  -1  -5   4     2928.94     3262.99     38.42 o 
   0  -5   4      908.79     1098.23     15.04 o 
   1  -5   4        8.71       12.97      1.26 o 
   2  -5   4      857.34      901.92     16.74 o 
   3  -5   4      723.65      737.83     16.90 o 
   4  -5   4     3792.98     3466.78    540.97 o 
   5  -5   4     4294.88     4534.23     93.85 o 
   6  -5   4     2094.71     2235.97     47.51 o 
   7  -5   4     1268.99     1348.29     29.86 o 
   8  -5   4      274.66      305.31      9.37 o 
   9  -5   4       59.04       64.40      4.39 o 
  10  -5   4      133.45      145.63      9.39 o 
  11  -5   4      340.18      346.01      9.93 o 
 -11  -4   4      163.57      152.74     11.79 o 
 -10  -4   4      381.71      403.89     25.04 o 
  -9  -4   4       51.21       51.92      6.17 o 
  -8  -4   4        0.70        0.50      7.20 o 
  -7  -4   4      656.46      664.60     16.87 o 
  -6  -4   4     1018.13     1097.75     25.04 o 
  -5  -4   4     5123.32     5011.67    104.49 o 
  -4  -4   4     1984.19     2034.43     30.56 o 
  -3  -4   4      493.68      464.31      9.22 o 
  -2  -4   4      319.08      388.58      6.70 o 
  -1  -4   4       17.13       19.58      1.40 o 
   0  -4   4     4968.47     5671.78     74.00 o 
   1  -4   4     1471.25     1494.17     19.89 o 
   2  -4   4      463.28      476.18      9.44 o 
   3  -4   4      115.28       98.38     17.76 o 
   4  -4   4      488.08      520.92     10.41 o 
   5  -4   4     1186.65     1232.23     19.47 o 
   6  -4   4     2448.43     2565.10     44.50 o 
   7  -4   4     1401.10     1467.41     26.48 o 
   8  -4   4      413.35      411.61     14.11 o 
   9  -4   4       70.04       71.52      6.41 o 
  10  -4   4      196.05      226.93     12.27 o 
  11  -4   4      733.10      767.90     23.97 o 
 -11  -3   4      576.23      577.14     22.19 o 
 -10  -3   4       21.28       21.98      5.69 o 
  -9  -3   4        1.64       -1.14      7.76 o 
  -8  -3   4        6.24       12.10      5.01 o 
  -7  -3   4      439.63      476.48     12.88 o 
  -6  -3   4      210.46      220.90      7.65 o 
  -5  -3   4     2414.39     1539.75     45.03 o 
  -4  -3   4     5031.37     5401.37    116.58 o 
  -3  -3   4     2920.42     3190.25     55.11 o 
  -2  -3   4      143.96      112.21      2.63 o 
  -1  -3   4       90.61      101.73      5.74 o 
   0  -3   4     1682.81     1765.09     22.93 o 
   1  -3   4     3160.65     3210.62     64.68 o 
   2  -3   4     8544.48     8971.17    157.33 o 
   3  -3   4     6421.96     6753.93    206.46 o 
   4  -3   4      229.30      245.54     14.79 o 
   5  -3   4      972.00     1057.84     14.78 o 
   6  -3   4     1367.75     1393.73     26.09 o 
   7  -3   4      120.59      112.09      7.02 o 
   8  -3   4        5.99        0.84      5.51 o 
   9  -3   4       57.41       61.97      7.52 o 
  10  -3   4        3.64        9.29      5.85 o 
  11  -3   4       77.93       76.26      9.81 o 
 -11  -2   4       58.40       70.75      9.03 o 
 -10  -2   4      162.55      171.21      8.71 o 
  -9  -2   4       45.24       40.09      5.17 o 
  -8  -2   4      119.38      110.35      6.04 o 
  -7  -2   4      357.79      346.48      8.18 o 
  -6  -2   4       33.28       34.64      3.05 o 
  -5  -2   4     2567.74     2409.98     39.83 o 
  -4  -2   4     5423.49     5885.73    195.08 o 
  -3  -2   4     2644.08     2788.34     63.86 o 
  -2  -2   4       20.32       30.35      2.03 o 
  -1  -2   4       27.65       32.20      1.72 o 
   0  -2   4     3014.46     3377.34     39.71 o 
   2  -2   4     9458.60     9638.24    283.86 o 
   3  -2   4     4783.71     4832.58     99.53 o 
   4  -2   4     7308.05     7667.28    162.38 o 
   5  -2   4     1172.66     1349.50     30.24 o 
   6  -2   4      208.05      254.64      6.95 o 
   7  -2   4      266.59      275.05      7.40 o 
   8  -2   4       17.91       18.98      3.28 o 
   9  -2   4       24.45       27.46      7.13 o 
  10  -2   4     1596.54     1628.57     32.20 o 
  11  -2   4       77.25       72.86     13.05 o 
 -11  -1   4        4.14       15.52      7.41 o 
 -10  -1   4        1.62        3.71      4.91 o 
  -9  -1   4      247.33      241.15      7.13 o 
  -8  -1   4      460.82      487.31     10.04 o 
  -7  -1   4     1868.67     1866.47     31.15 o 
  -6  -1   4      151.94      146.48      4.69 o 
  -5  -1   4      220.39      236.58      8.35 o 
  -4  -1   4      930.23      992.19     22.71 o 
  -3  -1   4      764.07      778.92     13.98 o 
  -2  -1   4     4218.81     4460.74     74.13 o 
  -1  -1   4      929.93      957.21     40.90 o 
   0  -1   4     4279.84     4700.09     77.84 o 
   1  -1   4      606.37      666.90     10.52 o 
   2  -1   4     2748.90     2674.54     58.66 o 
   4  -1   4     8042.68     8088.94    171.09 o 
   5  -1   4     5726.03     6118.15    129.03 o 
   6  -1   4        3.14       10.53      2.53 o 
   7  -1   4       37.17       41.55      3.32 o 
   8  -1   4      789.34      771.70     28.21 o 
   9  -1   4      141.39      150.11      8.80 o 
  10  -1   4      530.88      540.58     14.21 o 
  11  -1   4      402.79      403.44     15.33 o 
 -11   0   4        0.62        2.03      7.09 o 
 -10   0   4       76.11       81.92      5.32 o 
  -9   0   4      404.73      360.02      8.47 o 
  -8   0   4     1400.97     1381.32     23.66 o 
  -7   0   4     1148.83     1211.78     20.79 o 
  -6   0   4     7492.63     7289.87    104.33 o 
  -5   0   4     1336.68     1380.69     23.33 o 
  -4   0   4        4.57        5.68      1.88 o 
  -3   0   4     2384.06     2423.35     89.36 o 
  -2   0   4       33.04       34.16      2.91 o 
  -1   0   4      628.95      674.20     15.12 o 
   0   0   4     4828.67     5063.09     65.16 o 
   1   0   4      170.88      180.89      3.52 o 
   2   0   4       57.02       57.65      2.57 o 
   3   0   4     1246.65     1290.51     86.91 o 
   4   0   4     6065.42     6229.43    132.23 o 
   5   0   4       25.81       34.17      2.71 o 
   6   0   4      236.86      236.22      9.04 o 
   7   0   4      435.47      490.07     28.79 o 
   8   0   4        3.77       -1.89      4.85 o 
   9   0   4      982.46      990.19     25.19 o 
  10   0   4      560.79      557.96     24.54 o 
  11   0   4      829.70      871.86     24.16 o 
 -11   1   4       14.66       15.23      4.97 o 
 -10   1   4       23.83       25.89      3.93 o 
  -9   1   4       48.34       47.78      3.87 o 
  -8   1   4      591.55      558.99     14.36 o 
  -7   1   4     3911.45     3793.16     55.08 o 
  -6   1   4     3635.08     3704.44     53.68 o 
  -5   1   4     2683.08     2784.23     45.75 o 
  -4   1   4      323.61      370.48     11.39 o 
  -3   1   4     1085.44     1191.47     23.82 o 
  -2   1   4      222.66      245.50     19.00 o 
  -1   1   4     3250.68     3290.27     57.18 o 
   1   1   4     1919.18     1963.05     29.41 o 
   2   1   4     4668.06     5003.31     90.15 o 
   3   1   4        7.22        5.72      2.91 o 
   4   1   4      737.45      723.79     11.21 o 
   5   1   4     2466.36     2501.93     42.98 o 
   6   1   4       10.64       25.90     13.48 o 
   7   1   4       35.30       25.62      6.86 o 
   8   1   4      383.70      430.89     16.16 o 
   9   1   4      374.32      371.17     16.25 o 
  10   1   4     1381.87     1335.62     32.94 o 
  11   1   4      759.54      774.05     31.31 o 
 -11   2   4        0.85        2.86      4.92 o 
 -10   2   4       83.12       80.31      5.53 o 
  -9   2   4      153.58      138.90      9.05 o 
  -8   2   4       82.88       67.22      3.74 o 
  -7   2   4      863.27      777.08     12.66 o 
  -6   2   4     1994.43     1976.92     29.31 o 
  -5   2   4     1130.11     1088.41     18.80 o 
  -4   2   4     1968.99     1964.26     39.71 o 
  -3   2   4     1323.03     1540.99     25.80 o 
  -2   2   4        1.10       -3.64      1.82 o 
  -1   2   4       87.99      114.42      7.05 o 
   1   2   4     5314.86     5217.60    172.55 o 
   3   2   4     3577.94     3771.97    105.21 o 
   4   2   4     1301.55     1491.99     26.21 o 
   5   2   4      167.00      213.69     12.41 o 
   6   2   4      188.41      213.04      6.25 o 
   7   2   4     1161.47     1196.81     21.81 o 
   8   2   4      617.26      616.40     12.56 o 
   9   2   4      460.57      484.43     10.83 o 
  10   2   4       32.52       29.26      3.70 o 
  11   2   4      359.77      367.97     14.18 o 
  12   2   4      370.06      386.95     14.18 o 
 -11   3   4      219.37      222.80      8.87 o 
 -10   3   4      100.98      108.20      5.01 o 
  -9   3   4      491.63      448.10      9.72 o 
  -8   3   4      958.08      966.68     22.65 o 
  -7   3   4       48.08       46.32      3.88 o 
  -6   3   4     1288.08     1243.93     26.57 o 
  -5   3   4      906.95      862.19     15.32 o 
  -4   3   4      803.75      841.07     19.74 o 
  -3   3   4      430.56      518.34     11.83 o 
  -2   3   4     1569.11     1602.85     48.88 o 
  -1   3   4     2001.10     2117.17     46.97 o 
   0   3   4      320.69      349.93      8.40 o 
   1   3   4     9648.56       -0.74      0.37 o 
   2   3   4     5822.53     5242.70    175.97 o 
   3   3   4     1010.08      396.57     14.62 o 
   4   3   4     1742.83     1883.23     41.91 o 
   5   3   4      914.41     1007.99     22.21 o 
   6   3   4       77.54       84.26      3.40 o 
   7   3   4      764.63      746.00     14.45 o 
   8   3   4     2946.09     2788.87     44.70 o 
   9   3   4     1914.19     1996.69     35.91 o 
  10   3   4      176.59      178.26      9.11 o 
  11   3   4        6.44       -4.54      4.39 o 
  12   3   4       33.64       25.96      6.45 o 
 -11   4   4        7.02        8.15      5.27 o 
 -10   4   4      342.59      328.49      8.40 o 
  -9   4   4     1888.56     1928.96     38.85 o 
  -8   4   4     2574.10     2600.67     38.53 o 
  -7   4   4      467.60      458.22      9.78 o 
  -6   4   4      169.79      177.95      6.54 o 
  -5   4   4      260.18      256.27      8.38 o 
  -4   4   4      631.48      703.10     11.21 o 
  -3   4   4      475.68      503.19     12.71 o 
  -2   4   4     1682.59     1729.70     25.42 o 
  -1   4   4       85.98      131.69     11.40 o 
   0   4   4       41.48       26.56      1.57 o 
   1   4   4     1588.52     1542.88     37.11 o 
   3   4   4      157.29      122.23      6.24 o 
   4   4   4       59.46       52.71      2.84 o 
   5   4   4      214.65      249.04     10.41 o 
   6   4   4       12.81       18.73      2.64 o 
   7   4   4      578.10      612.69     11.15 o 
   8   4   4     2201.19     2306.35     35.70 o 
   9   4   4     1405.37     1412.90     22.98 o 
  10   4   4     1258.51     1337.50     25.64 o 
  11   4   4      359.02      373.92     17.26 o 
  12   4   4       25.86       27.28      6.94 o 
 -11   5   4        0.08       -4.16      5.23 o 
 -10   5   4       35.73       33.61      4.35 o 
  -9   5   4      409.36      387.97      8.43 o 
  -8   5   4     1241.46     1258.02     22.47 o 
  -7   5   4     1798.32     1833.66     31.33 o 
  -6   5   4      940.58      963.17     19.26 o 
  -5   5   4        0.58        4.38      2.66 o 
  -4   5   4      340.98      321.66     13.41 o 
  -3   5   4      921.41      939.02     16.84 o 
  -2   5   4     1515.29     1394.34     55.02 o 
  -1   5   4     5655.25     5496.45    124.55 o 
   0   5   4     9687.04    10077.25    316.68 o 
   1   5   4      542.57      638.17     10.93 o 
   2   5   4      965.57      948.04     17.25 o 
   3   5   4     1158.53     1121.54     26.08 o 
   4   5   4     1609.78     1503.41     27.04 o 
   5   5   4        4.05        9.05      3.70 o 
   6   5   4      649.18      676.19     13.65 o 
   7   5   4       89.54       86.50      4.33 o 
   8   5   4     1175.52     1193.93     19.93 o 
   9   5   4     1347.01     1396.13     25.56 o 
  10   5   4      986.22     1000.55     19.39 o 
  11   5   4      343.08      354.27     10.95 o 
  12   5   4       12.80        9.14      7.31 o 
 -11   6   4      201.68      205.71      8.97 o 
 -10   6   4       12.24        9.80      4.07 o 
  -9   6   4      145.76      142.07      6.27 o 
  -8   6   4      362.61      359.60     11.14 o 
  -7   6   4     1931.39     1961.66     33.54 o 
  -6   6   4      975.35      971.30     17.69 o 
  -5   6   4      151.03      132.26      4.42 o 
  -4   6   4      138.21      128.12      6.43 o 
  -3   6   4      700.64      767.04     16.71 o 
  -2   6   4      693.84      724.72     11.65 o 
  -1   6   4     8108.06     8509.65    110.39 o 
   0   6   4     7877.66     7888.00    115.37 o 
   1   6   4     2062.42     2064.13     31.14 o 
   2   6   4      888.59      952.33     13.23 o 
   3   6   4      110.08      102.12      3.08 o 
   4   6   4      653.87      748.44     14.66 o 
   5   6   4     1341.71     1370.59     81.43 o 
   6   6   4     1987.25     1993.70     35.69 o 
   7   6   4      439.43      472.09     10.81 o 
   8   6   4      276.28      285.32      9.52 o 
   9   6   4      444.59      426.28     12.72 o 
  10   6   4     1236.05     1259.95     27.78 o 
  11   6   4       73.96       82.62      9.25 o 
  12   6   4       56.76       58.50      8.89 o 
 -10   7   4      334.25      338.09      9.84 o 
  -9   7   4        2.50        2.13      4.51 o 
  -8   7   4      289.68      305.40      8.89 o 
  -7   7   4      489.64      491.32     10.94 o 
  -6   7   4     2152.81     2081.85     35.31 o 
  -5   7   4       97.63      109.05      3.90 o 
  -4   7   4      155.20      151.92      4.75 o 
  -3   7   4        3.99       -0.77      1.11 o 
  -2   7   4     1081.15     1075.77     14.75 o 
  -1   7   4     3182.26     3152.47     37.06 o 
   0   7   4     8887.13     8977.70    131.42 o 
   1   7   4     2727.11     2633.25     39.55 o 
   2   7   4     2150.55     2159.98     26.09 o 
   3   7   4      134.64      158.10      3.76 o 
   4   7   4      105.57       97.97      3.64 o 
   5   7   4     1620.54     1666.78     31.51 o 
   6   7   4     1044.10     1097.66     21.22 o 
   7   7   4     2122.63     2052.12     37.30 o 
   8   7   4     1179.93     1208.37     37.25 o 
   9   7   4       95.51       86.78      5.64 o 
  10   7   4      142.30      136.00      6.31 o 
  11   7   4      208.47      240.73     19.89 o 
 -10   8   4      714.19      734.97     15.56 o 
  -9   8   4     1009.98     1042.19     25.03 o 
  -8   8   4        4.82        1.13      4.49 o 
  -7   8   4       26.70       27.20      4.25 o 
  -6   8   4       13.58       18.09      3.86 o 
  -5   8   4      390.96      421.46      8.41 o 
  -4   8   4     1406.77     1361.96     23.78 o 
  -3   8   4     1967.29     1948.25     29.13 o 
  -2   8   4      316.98      356.79      6.32 o 
  -1   8   4     2892.28     2971.60     35.10 o 
   0   8   4     2865.16     2987.41     32.67 o 
   1   8   4     4658.54     4677.76     66.16 o 
   2   8   4     1742.07     1766.07     22.13 o 
   3   8   4      206.44      222.21      6.21 o 
   4   8   4      173.83      164.28      3.79 o 
   5   8   4      914.09      890.60     17.86 o 
   6   8   4     1915.36     1880.98     34.48 o 
   7   8   4     1999.20     2124.70     38.80 o 
   8   8   4     2338.95     2382.22     43.40 o 
   9   8   4      264.41      254.94      9.03 o 
  10   8   4      593.43      622.04     13.50 o 
  11   8   4      181.80      215.44     14.47 o 
 -10   9   4     1114.58     1153.55     22.30 o 
  -9   9   4      254.35      253.05      9.13 o 
  -8   9   4      857.79      848.55     17.13 o 
  -7   9   4      122.89      122.86      5.92 o 
  -6   9   4      130.12      126.02      5.57 o 
  -5   9   4       32.68       23.75      5.34 o 
  -4   9   4      190.01      204.43      5.91 o 
  -3   9   4     4423.23     4382.30     56.48 o 
  -2   9   4     4262.28     4250.48     54.77 o 
  -1   9   4     1956.29     1872.92     22.69 o 
   0   9   4        7.80       19.41      2.41 o 
   1   9   4     2845.33     2895.38     43.73 o 
   2   9   4     2363.06     2458.85     31.79 o 
   3   9   4       29.14       33.65      2.41 o 
   4   9   4      517.86      532.53      8.83 o 
   5   9   4       54.90       56.42      6.10 o 
   6   9   4      224.56      225.66      9.10 o 
   7   9   4     1656.17     1687.17     31.80 o 
   8   9   4      575.16      558.34     13.65 o 
   9   9   4     1857.08     1938.95     36.58 o 
  10   9   4       53.59       46.30      8.01 o 
  11   9   4       34.59       43.19      9.98 o 
  -9  10   4      630.40      651.54     15.15 o 
  -8  10   4     1828.35     1836.06     32.79 o 
  -7  10   4      138.18      141.67      6.52 o 
  -6  10   4        0.46       -0.25      4.41 o 
  -5  10   4        4.07        2.85      3.53 o 
  -4  10   4      266.40      246.44      6.76 o 
  -3  10   4     1070.62     1121.57     15.95 o 
  -2  10   4     5943.50     5827.76     74.75 o 
  -1  10   4     1848.60     1847.37     22.55 o 
   0  10   4      460.30      462.13      7.23 o 
   1  10   4       12.21       11.31      2.54 o 
   2  10   4       22.73       35.09      2.59 o 
   3  10   4      195.82      206.30      5.04 o 
   4  10   4      637.48      653.37     11.97 o 
   5  10   4      626.25      643.83      9.29 o 
   6  10   4       47.72       49.03      5.12 o 
   7  10   4      182.14      194.80      8.37 o 
   8  10   4      473.87      462.32     19.62 o 
   9  10   4     1067.74     1121.43     23.42 o 
  10  10   4      223.26      246.32     12.34 o 
  -9  11   4      600.29      621.95     15.05 o 
  -8  11   4      254.09      244.72      9.53 o 
  -7  11   4      167.01      152.65      7.05 o 
  -6  11   4        0.65       -0.03      4.82 o 
  -5  11   4       18.01       25.75      4.19 o 
  -4  11   4      313.28      308.14      7.85 o 
  -3  11   4      775.30      803.81     12.36 o 
  -2  11   4     1579.87     1580.72     21.85 o 
  -1  11   4     2841.08     2892.60     34.60 o 
   0  11   4      820.63      843.95     11.56 o 
   1  11   4     1072.92     1079.33     17.83 o 
   2  11   4        6.22        2.38      2.45 o 
   3  11   4        1.22        4.03      3.82 o 
   4  11   4     1201.01     1178.71     19.61 o 
   5  11   4     2728.61     2832.47     34.78 o 
   6  11   4     1399.99     1422.48     21.27 o 
   7  11   4      293.02      291.26      9.93 o 
   8  11   4      293.69      299.69     14.83 o 
   9  11   4      222.90      206.67      9.48 o 
  10  11   4      233.53      220.50     12.54 o 
  -8  12   4       21.18       16.92      6.32 o 
  -7  12   4       49.26       46.73      6.05 o 
  -6  12   4        6.71       14.65      5.36 o 
  -5  12   4      538.86      570.24     11.77 o 
  -4  12   4       35.23       33.70      4.39 o 
  -3  12   4        7.03        1.84      3.24 o 
  -2  12   4      477.59      475.31      8.71 o 
  -1  12   4     3636.29     3718.98     48.77 o 
   0  12   4     2023.13     2083.62     28.66 o 
   1  12   4      320.57      336.49      8.82 o 
   2  12   4      247.29      206.81      8.08 o 
   3  12   4      188.49      181.36      5.74 o 
   4  12   4      315.39      324.85      8.30 o 
   5  12   4     1927.78     1969.27     27.60 o 
   6  12   4     1471.48     1471.94     21.42 o 
   7  12   4     2714.72     2756.85     50.67 o 
   8  12   4      110.27      111.65      7.81 o 
   9  12   4        4.90        5.97      9.54 o 
  -8  13   4       49.86       58.30      7.97 o 
  -7  13   4        2.85        3.45      6.13 o 
  -6  13   4       15.66       15.84      5.94 o 
  -5  13   4      525.19      530.94     11.75 o 
  -4  13   4     1058.60     1079.29     18.56 o 
  -3  13   4      787.14      790.48     12.89 o 
  -2  13   4      152.27      148.05      5.08 o 
  -1  13   4      218.39      222.73      6.33 o 
   0  13   4      929.96      897.09     23.79 o 
   1  13   4      130.28      142.76      5.32 o 
   2  13   4       45.16       35.39      4.36 o 
   3  13   4       93.61       92.77      5.10 o 
   4  13   4      408.76      405.02     10.94 o 
   5  13   4       98.17       98.76      6.34 o 
   6  13   4     2130.52     2169.27     34.47 o 
   7  13   4     1436.76     1474.59     29.75 o 
   8  13   4      759.07      804.16     19.01 o 
   9  13   4        8.99        6.76      8.46 o 
  -7  14   4        0.34       -3.27      6.71 o 
  -6  14   4      134.03      135.62      7.95 o 
  -5  14   4      238.63      238.60      9.19 o 
  -4  14   4      776.47      736.61     16.34 o 
  -3  14   4     1480.02     1487.28     21.54 o 
  -2  14   4      404.33      409.20      8.84 o 
  -1  14   4      148.77      165.69     12.86 o 
   0  14   4      644.45      640.29     12.18 o 
   1  14   4       45.17       37.73      4.66 o 
   2  14   4      402.80      407.51     10.36 o 
   3  14   4      611.65      625.94     17.75 o 
   4  14   4      415.15      388.04     17.02 o 
   5  14   4      127.99      127.81      9.65 o 
   6  14   4      422.05      423.37     10.58 o 
   7  14   4     1012.64     1033.77     29.86 o 
   8  14   4       94.08       95.32     10.41 o 
  -6  15   4        1.00        1.85      6.81 o 
  -5  15   4       85.44       95.60      6.61 o 
  -4  15   4      870.85      868.75     14.59 o 
  -3  15   4      816.89      831.57     14.08 o 
  -2  15   4     2478.79     2454.32     33.57 o 
  -1  15   4      350.65      326.20     10.68 o 
   0  15   4        7.19        6.45      6.20 o 
   1  15   4       47.19       52.34      5.15 o 
   2  15   4     1215.72     1196.19     22.61 o 
   3  15   4      145.44      141.03     12.69 o 
   4  15   4     1885.85     1808.49     41.30 o 
   5  15   4     1125.09     1121.81     22.32 o 
   6  15   4       63.28       62.93      8.11 o 
   7  15   4      106.50      101.04     12.54 o 
  -5  16   4       30.42       34.76      7.29 o 
  -4  16   4      289.50      282.62      8.52 o 
  -3  16   4      568.91      580.73     17.39 o 
  -2  16   4     1062.60     1036.55     22.40 o 
  -1  16   4      506.66      506.45     16.14 o 
   0  16   4        5.62        1.60     11.22 o 
   1  16   4      148.38      145.01      6.64 o 
   2  16   4        6.12        4.78      5.13 o 
   3  16   4      576.13      554.69     19.08 o 
   4  16   4      548.47      543.12     17.06 o 
   5  16   4      886.49      863.12     23.38 o 
   6  16   4      537.98      521.97     17.34 o 
  -4  17   4       85.89       78.36      9.27 o 
  -3  17   4      132.36      146.43      8.83 o 
  -2  17   4       85.48       67.49      7.57 o 
  -1  17   4       51.21       48.58      7.98 o 
   0  17   4       27.17       24.87      7.32 o 
   1  17   4        2.32       -2.52      5.09 o 
   2  17   4       36.98       37.52      6.34 o 
   3  17   4       43.21       37.30      7.86 o 
   4  17   4     1625.30     1549.34     50.48 o 
   5  17   4      337.95      349.86     10.78 o 
  -2  18   4       21.37       30.56      8.46 o 
  -1  18   4      128.50      124.78      9.69 o 
   0  18   4       10.71       12.15      7.49 o 
   1  18   4      307.72      308.69     12.93 o 
   2  18   4      266.68      265.09      9.46 o 
   3  18   4       56.32       63.01      8.81 o 
   0 -17   5      170.73      158.58     10.94 o 
   1 -17   5      170.65      163.76     10.90 o 
  -3 -16   5      107.42      115.97      9.31 o 
  -2 -16   5        2.52        3.41      7.39 o 
  -1 -16   5        7.03       18.19      8.85 o 
   0 -16   5       73.61       76.61      8.94 o 
   1 -16   5      104.24       90.10      9.09 o 
   2 -16   5     2391.75     2330.51     52.36 o 
   3 -16   5       85.81       85.22      9.23 o 
   4 -16   5        9.92       16.00      6.52 o 
  -5 -15   5      322.83      315.49     12.26 o 
  -4 -15   5       95.42       89.77      7.62 o 
  -3 -15   5       10.70       16.16      7.47 o 
  -2 -15   5       14.36        4.44      5.44 o 
  -1 -15   5       25.94       24.71      5.51 o 
   0 -15   5      199.30      178.28     12.49 o 
   1 -15   5      462.11      459.55     15.75 o 
   2 -15   5     1733.78     1653.09     38.24 o 
   3 -15   5      188.52      187.75     11.99 o 
   4 -15   5     1090.06     1025.58     18.71 o 
   5 -15   5      634.35      637.38     16.31 o 
   6 -15   5       66.96       69.36      9.40 o 
  -6 -14   5      225.40      231.28     15.31 o 
  -5 -14   5        1.23        8.74      9.08 o 
  -4 -14   5       13.00       17.90      6.29 o 
  -3 -14   5      117.94      116.27      6.60 o 
  -2 -14   5       38.19       41.08      6.19 o 
  -1 -14   5       80.49       81.40      5.83 o 
   0 -14   5      948.20      933.63     27.04 o 
   1 -14   5       21.42       17.12      6.59 o 
   2 -14   5       20.35       17.38      6.61 o 
   3 -14   5     1672.71     1630.76     26.74 o 
   4 -14   5     1175.97     1164.99     20.21 o 
   5 -14   5      178.36      170.81     10.08 o 
   6 -14   5       80.54       84.42      7.73 o 
   7 -14   5       75.06       67.32     13.12 o 
  -7 -13   5      824.25      830.60     30.53 o 
  -6 -13   5     1084.98     1095.59     36.30 o 
  -5 -13   5      197.59      193.14     13.65 o 
  -4 -13   5        5.01        3.91      6.66 o 
  -3 -13   5      204.41      200.45     17.49 o 
  -2 -13   5        2.25        5.36      3.95 o 
  -1 -13   5     1018.87      995.03     19.37 o 
   0 -13   5     1065.59     1002.39     19.43 o 
   1 -13   5      666.35      656.40     18.09 o 
   2 -13   5       65.59       58.53      5.45 o 
   3 -13   5       85.15       82.98      5.31 o 
   4 -13   5      539.13      563.09     11.78 o 
   5 -13   5       35.43       36.86      6.39 o 
   6 -13   5      396.88      353.45     20.13 o 
   7 -13   5       66.40       57.84      7.39 o 
   8 -13   5      349.21      369.22     14.57 o 
  -7 -12   5      778.94      763.13     20.37 o 
  -6 -12   5      300.54      303.89     11.84 o 
  -5 -12   5     1524.79     1577.66     48.78 o 
  -4 -12   5        8.24       17.61      6.51 o 
  -3 -12   5      139.27      153.54     21.73 o 
  -2 -12   5      219.11      226.08      7.38 o 
  -1 -12   5      467.37      424.71     10.48 o 
   0 -12   5      990.86     1040.77     19.79 o 
   1 -12   5     2148.70     2043.35     44.78 o 
   2 -12   5     1691.86     1622.90     26.05 o 
   3 -12   5        1.87        4.11      4.03 o 
   4 -12   5       41.57       37.16      5.75 o 
   5 -12   5      218.72      220.26      9.22 o 
   6 -12   5       36.24       31.24      6.17 o 
   7 -12   5      161.81      134.28      8.06 o 
   8 -12   5      501.79      506.50     18.15 o 
  -8 -11   5        4.82       -4.83      9.90 o 
  -7 -11   5      144.55      146.32      9.83 o 
  -6 -11   5      551.81      568.31     13.68 o 
  -5 -11   5      754.55      727.77     22.13 o 
  -4 -11   5       37.16       43.72      5.05 o 
  -3 -11   5       35.92       33.90      7.45 o 
  -2 -11   5       17.49       16.88      4.23 o 
  -1 -11   5       33.90       34.30      3.56 o 
   0 -11   5     1303.84     1332.67     24.15 o 
   1 -11   5     4216.55     4167.76     55.03 o 
   2 -11   5     1799.58     1815.67     28.53 o 
   3 -11   5     1327.92     1360.84     22.18 o 
   4 -11   5       37.87       40.61      5.27 o 
   5 -11   5        0.79        0.37      7.09 o 
   6 -11   5       95.44      110.65      6.93 o 
   7 -11   5     1010.36      966.17     20.69 o 
   8 -11   5       19.27       24.15      8.80 o 
   9 -11   5      191.59      183.84     10.23 o 
  -8 -10   5      702.84      704.42     27.33 o 
  -7 -10   5      212.05      217.89     11.49 o 
  -6 -10   5      203.17      200.73     12.28 o 
  -5 -10   5      171.57      163.66      6.96 o 
  -4 -10   5      200.19      184.91      6.54 o 
  -3 -10   5      367.17      340.51      7.01 o 
  -2 -10   5     1191.82     1187.22     21.88 o 
  -1 -10   5      286.54      289.81      8.02 o 
   0 -10   5      163.29      172.47      8.62 o 
   1 -10   5     1340.38     1324.66     20.39 o 
   2 -10   5     1247.98     1255.21     22.97 o 
   3 -10   5     1175.95     1171.47     21.73 o 
   4 -10   5      130.81      117.83      7.04 o 
   5 -10   5       81.75       73.69      5.71 o 
   6 -10   5      107.74      109.41      6.56 o 
   7 -10   5      241.01      244.00      9.24 o 
   8 -10   5      504.55      522.92     13.78 o 
   9 -10   5     1038.32     1031.50     22.35 o 
  10 -10   5      143.47      140.98      9.38 o 
  -9  -9   5      824.93      860.82     31.43 o 
  -8  -9   5     1281.90     1331.55     49.12 o 
  -7  -9   5      634.37      678.90     19.29 o 
  -6  -9   5       73.74       66.77      7.16 o 
  -5  -9   5       23.31       24.12      4.60 o 
  -4  -9   5        0.07       -1.45      3.49 o 
  -3  -9   5      232.95      236.54      5.59 o 
  -2  -9   5     1869.77     1926.65     26.40 o 
  -1  -9   5     1372.11     1357.65     24.25 o 
   0  -9   5     1897.89     1884.02     25.04 o 
   1  -9   5      515.24      540.15      9.53 o 
   2  -9   5     1987.69     2035.02     35.41 o 
   3  -9   5      833.93      779.90     15.27 o 
   4  -9   5        7.42       17.19      5.00 o 
   5  -9   5        8.90       14.98      5.03 o 
   6  -9   5        3.45       -1.71      5.02 o 
   7  -9   5        5.64        5.45      5.85 o 
   8  -9   5      532.51      565.09     21.34 o 
   9  -9   5     1023.36     1009.48     21.56 o 
  10  -9   5      398.83      452.90     13.05 o 
  -9  -8   5      306.19      320.70     17.74 o 
  -8  -8   5      734.30      740.30     20.61 o 
  -7  -8   5      984.57     1006.53     25.10 o 
  -6  -8   5     1412.31     1422.20     32.99 o 
  -5  -8   5      174.62      192.79      6.97 o 
  -4  -8   5       28.01       38.79      5.56 o 
  -3  -8   5      632.75      618.31      9.88 o 
  -2  -8   5     1385.52     1517.83     21.01 o 
  -1  -8   5     4733.43     4630.83     60.64 o 
   0  -8   5      461.57      499.82      8.90 o 
   1  -8   5     1117.77     1112.28     17.19 o 
   2  -8   5      428.36      419.74      9.25 o 
   3  -8   5      595.30      627.98     12.59 o 
   4  -8   5       33.52       37.97      4.86 o 
   5  -8   5      359.93      375.96     11.83 o 
   6  -8   5      129.54      135.00      7.63 o 
   7  -8   5      145.66      149.18     15.36 o 
   8  -8   5       16.84       19.58      6.36 o 
   9  -8   5      294.58      286.03      9.77 o 
  10  -8   5      331.87      369.71     11.65 o 
 -10  -7   5      180.25      164.82     13.14 o 
  -9  -7   5        3.05       11.77      9.25 o 
  -8  -7   5      304.98      298.13     12.15 o 
  -7  -7   5      832.74      855.44     22.79 o 
  -6  -7   5      216.41      218.77      9.51 o 
  -5  -7   5      147.43      121.20      5.34 o 
  -4  -7   5        1.68        8.01      3.10 o 
  -3  -7   5       42.88       47.28      2.72 o 
  -2  -7   5      922.89      899.48     12.00 o 
  -1  -7   5     2157.20     2218.52     29.75 o 
   0  -7   5     5636.30     5709.75     81.69 o 
   1  -7   5      751.94      788.55     12.55 o 
   2  -7   5      494.76      500.27     10.35 o 
   3  -7   5       75.98       69.21      3.69 o 
   4  -7   5      617.35      648.79     21.08 o 
   5  -7   5      872.63      849.38     20.26 o 
   6  -7   5     1165.54     1209.20     27.68 o 
   7  -7   5      788.04      836.95     21.76 o 
   8  -7   5       64.15       68.12      6.09 o 
   9  -7   5       89.80       95.40      6.52 o 
  10  -7   5       38.19       39.75      5.66 o 
  11  -7   5       78.43       82.36      7.21 o 
 -10  -6   5      819.91      882.96     31.49 o 
  -9  -6   5      963.54     1041.17     25.95 o 
  -8  -6   5        1.12        2.24      5.91 o 
  -7  -6   5       45.14       46.09      7.12 o 
  -6  -6   5      220.49      241.68      9.69 o 
  -5  -6   5      224.97      220.28      8.97 o 
  -4  -6   5       54.54       76.66      3.71 o 
  -3  -6   5      900.95      859.21     13.83 o 
  -2  -6   5       45.50       54.95      2.35 o 
  -1  -6   5     2078.32     2198.08     29.67 o 
   0  -6   5     3906.69     3696.08     74.49 o 
   1  -6   5     2602.90     2612.36     31.20 o 
   2  -6   5       16.58       27.08      8.75 o 
   3  -6   5        7.06        9.14      2.49 o 
   4  -6   5      166.30      167.84     32.07 o 
   5  -6   5      155.99      166.76      8.61 o 
   6  -6   5     3058.37     3115.32     65.63 o 
   7  -6   5     4461.57     4533.50     94.59 o 
   8  -6   5      713.13      748.20     18.58 o 
   9  -6   5      558.42      593.05     13.83 o 
  10  -6   5      176.04      174.23      7.74 o 
  11  -6   5       65.92       77.55      6.10 o 
 -10  -5   5      692.38      668.78     25.36 o 
  -9  -5   5      514.09      498.84     18.59 o 
  -8  -5   5      312.22      337.55     11.84 o 
  -7  -5   5        0.09        5.91      8.34 o 
  -6  -5   5      865.04      837.26     20.55 o 
  -5  -5   5      516.07      461.96     23.42 o 
  -4  -5   5     3074.88     3072.55     45.83 o 
  -3  -5   5     2034.69     2043.58     27.70 o 
  -2  -5   5      816.15      827.99     10.87 o 
  -1  -5   5       54.22       68.79      2.06 o 
   0  -5   5      361.82      344.45      5.17 o 
   1  -5   5     4445.52     4806.40     62.36 o 
   2  -5   5     1032.82     1065.90     16.68 o 
   3  -5   5        0.15        3.10      4.14 o 
   4  -5   5      178.01       -0.11      0.57 o 
   5  -5   5      187.81      200.18      7.38 o 
   6  -5   5     1238.22     1345.08     29.80 o 
   7  -5   5     2080.03     2137.59     74.34 o 
   8  -5   5     2028.39     2111.72     45.50 o 
   9  -5   5     1258.55     1378.18     31.09 o 
  10  -5   5        2.78        3.50      4.35 o 
  11  -5   5       30.92       26.98      9.10 o 
 -10  -4   5      401.89      427.11     18.57 o 
  -9  -4   5      757.51      769.97     20.06 o 
  -8  -4   5      530.73      549.23     15.38 o 
  -7  -4   5       43.81       46.83      6.17 o 
  -6  -4   5        1.14        9.55      4.09 o 
  -5  -4   5     1783.80     1829.21     39.90 o 
  -4  -4   5      507.63      508.55     11.27 o 
  -3  -4   5     5087.31     5367.88     89.68 o 
  -2  -4   5     5194.95     5131.47     73.44 o 
  -1  -4   5     3270.17     3464.40     38.09 o 
   0  -4   5      352.90      434.31      6.81 o 
   1  -4   5     1776.51     1801.71     23.88 o 
   2  -4   5       39.20       36.09      2.54 o 
   3  -4   5       31.80       24.10      2.52 o 
   4  -4   5     1003.08     1055.82     42.52 o 
   5  -4   5      949.62      977.81     18.43 o 
   6  -4   5       77.52       73.83      3.85 o 
   7  -4   5      504.15      494.29     10.83 o 
   8  -4   5      283.96      304.42      9.29 o 
   9  -4   5      474.73      485.11     11.28 o 
  10  -4   5       48.16       52.62      4.10 o 
  11  -4   5      136.75      143.69      6.57 o 
 -11  -3   5        0.98       -5.43      8.27 o 
 -10  -3   5       49.57       49.99      8.67 o 
  -9  -3   5     1636.77     1695.71     38.09 o 
  -8  -3   5      176.55      176.99      8.46 o 
  -7  -3   5       47.39       51.37      5.21 o 
  -6  -3   5      455.45      475.71     13.86 o 
  -5  -3   5      335.89      347.88     10.25 o 
  -4  -3   5     1192.90     1182.49     26.51 o 
  -3  -3   5     4476.33     4704.30     87.67 o 
  -2  -3   5     8265.89     8370.15    121.54 o 
  -1  -3   5     6684.25     6890.63     97.76 o 
   0  -3   5      297.97      245.27      4.25 o 
   1  -3   5     2586.41     2990.82     35.72 o 
   2  -3   5      597.42      726.41     13.67 o 
   3  -3   5      809.68      877.71     16.89 o 
   4  -3   5     1603.70     1554.53     33.14 o 
   5  -3   5     4212.83     4380.09     65.36 o 
   6  -3   5      520.67      555.99     11.43 o 
   7  -3   5      211.76      216.93      8.23 o 
   8  -3   5      854.51      850.99     26.72 o 
   9  -3   5       81.60       95.94     14.20 o 
  10  -3   5       67.99       69.74      8.43 o 
  11  -3   5       32.46       30.72      9.05 o 
 -11  -2   5      526.08      478.13     19.90 o 
 -10  -2   5        2.28        6.28      5.72 o 
  -9  -2   5       72.83       66.20      6.17 o 
  -8  -2   5       29.94       37.80     10.03 o 
  -7  -2   5      689.71      694.27     17.28 o 
  -6  -2   5       99.46      108.68      5.66 o 
  -5  -2   5     1259.83     1329.62     23.60 o 
  -4  -2   5       90.23       51.81      4.22 o 
  -3  -2   5     1161.42     1132.43     37.23 o 
  -2  -2   5     1690.55     1639.41     21.69 o 
   0  -2   5     6173.87     6694.32     96.49 o 
   1  -2   5      937.58     1157.58     15.42 o 
   2  -2   5        8.90       12.11      1.95 o 
   3  -2   5        6.32       10.66      2.35 o 
   4  -2   5     5536.03     5838.69    120.37 o 
   5  -2   5     2710.06     2834.63     41.58 o 
   6  -2   5     4803.68     4944.81     76.55 o 
   7  -2   5     1494.85     1467.38     26.45 o 
   8  -2   5       11.75        5.28      5.78 o 
   9  -2   5       24.58       20.19      6.62 o 
  10  -2   5       10.87        7.04      7.20 o 
  11  -2   5      193.91      185.98     14.78 o 
 -11  -1   5     1050.67     1013.17     33.29 o 
 -10  -1   5       73.85       70.96      6.44 o 
  -9  -1   5      235.36      226.18      7.34 o 
  -8  -1   5       22.25       26.09      3.75 o 
  -7  -1   5       17.98       25.59      3.36 o 
  -6  -1   5      348.56      344.66      7.79 o 
  -5  -1   5     4163.78     3895.57    102.01 o 
  -4  -1   5     1544.48     1459.73     33.68 o 
  -3  -1   5     1791.66     1894.68     27.24 o 
  -2  -1   5     1656.05     1829.48     31.25 o 
  -1  -1   5     7199.39     5912.65    165.02 o 
   0  -1   5      111.91       93.98      5.24 o 
   1  -1   5      419.79      410.76     13.53 o 
   2  -1   5      769.24      835.20     13.23 o 
   3  -1   5      419.59      441.51      9.26 o 
   4  -1   5      815.66      902.17     60.28 o 
   5  -1   5     5026.52     5156.82    127.03 o 
   6  -1   5     2063.59     2089.74     60.22 o 
   7  -1   5     1030.90     1114.77     65.29 o 
   8  -1   5      978.53      937.33     33.17 o 
   9  -1   5        3.50        2.78      7.96 o 
  10  -1   5      236.14      241.81     11.83 o 
  11  -1   5       11.44        5.57      7.77 o 
 -11   0   5      376.68      352.31     16.07 o 
 -10   0   5      418.66      419.98     10.19 o 
  -9   0   5      163.07      156.97      6.28 o 
  -8   0   5        5.52        6.98      3.37 o 
  -7   0   5       26.70       33.43      4.90 o 
  -6   0   5     2625.01     2512.73     37.04 o 
  -5   0   5     2609.31     2528.44     37.07 o 
  -3   0   5     4190.39     4221.04     60.71 o 
  -2   0   5        7.36        8.48      2.24 o 
  -1   0   5       53.78       31.03      5.49 o 
   0   0   5       91.50      110.33      3.17 o 
   1   0   5      297.21      341.13      7.55 o 
   2   0   5      725.06      707.88     10.08 o 
   3   0   5     4008.95     4375.83    228.52 o 
   5   0   5      272.87      280.43      7.25 o 
   6   0   5     2512.53     2606.54     38.29 o 
   7   0   5     2282.30     2141.76     48.24 o 
   8   0   5      857.77      845.25     22.19 o 
   9   0   5        2.88        1.47      6.02 o 
  10   0   5       68.60       46.28     10.14 o 
  11   0   5     1065.26     1028.04     27.25 o 
 -11   1   5      482.41      487.52     15.09 o 
 -10   1   5      317.34      315.47      8.48 o 
  -9   1   5      593.16      541.13     11.36 o 
  -8   1   5       31.81       33.31      3.64 o 
  -7   1   5      482.93      423.41      9.03 o 
  -6   1   5       28.08       30.82      2.76 o 
  -5   1   5      827.89      785.14     14.23 o 
  -4   1   5     3900.62     3937.14    109.55 o 
  -3   1   5     9656.84     9273.29    203.05 o 
  -2   1   5     3872.51     4012.75    101.84 o 
  -1   1   5     2018.97     1992.83     70.60 o 
   0   1   5       13.93       12.29      1.05 o 
   1   1   5     2142.23     2329.45     56.85 o 
   2   1   5     7307.23     7525.08    209.38 o 
   3   1   5     5102.59     4949.66     83.84 o 
   5   1   5        6.76        9.09      1.50 o 
   6   1   5      212.43      220.67      4.56 o 
   7   1   5     2328.34     2260.80     39.54 o 
   8   1   5      229.70      220.25      6.14 o 
   9   1   5       32.76       35.02      3.11 o 
  10   1   5      196.43      198.26      6.50 o 
  11   1   5      149.58      145.19      6.94 o 
  12   1   5      357.24      324.72     12.28 o 
 -11   2   5        0.09       -8.38      5.30 o 
 -10   2   5      150.41      148.24      6.16 o 
  -9   2   5      257.61      250.82      7.45 o 
  -8   2   5        1.06        7.42      3.43 o 
  -7   2   5       68.02       69.85      4.68 o 
  -6   2   5      863.06      710.80     12.79 o 
  -5   2   5       44.38       46.80      4.61 o 
  -4   2   5     3874.39     1490.42     43.10 o 
  -3   2   5     5555.69     5345.30    106.74 o 
  -2   2   5      259.24      168.10      5.87 o 
  -1   2   5     1261.02     1305.02     28.90 o 
   0   2   5       36.96       41.92      2.15 o 
   1   2   5        8.96        5.49      1.24 o 
   2   2   5     1249.35     1362.60     20.76 o 
   4   2   5     5735.85     2095.26     64.52 o 
   5   2   5     4314.39     4467.27    194.06 o 
   6   2   5      283.53      303.90      7.28 o 
   7   2   5       21.95       15.52      2.68 o 
   8   2   5       34.85       38.55      3.74 o 
   9   2   5      171.54      156.26      5.97 o 
  10   2   5       36.44       44.16      4.13 o 
  11   2   5      859.54      861.26     17.75 o 
  12   2   5      126.23      121.99      8.97 o 
 -11   3   5      439.16      413.12     18.35 o 
 -10   3   5       37.01       39.31      4.55 o 
  -9   3   5        7.16        2.53      3.78 o 
  -8   3   5      369.97      377.82      8.57 o 
  -7   3   5      824.62      830.67     18.06 o 
  -6   3   5     1162.87     1134.57     18.03 o 
  -5   3   5     1024.07      959.19     22.50 o 
  -4   3   5       41.83       47.25      6.68 o 
  -3   3   5     1946.86     1844.29     92.81 o 
  -2   3   5     3327.72     3367.56     48.49 o 
  -1   3   5      146.51      100.26      5.55 o 
   0   3   5      313.88      340.74      5.89 o 
   1   3   5      268.59      366.35     10.36 o 
   2   3   5      470.09      422.85     15.17 o 
   3   3   5     5603.27     6049.81    124.07 o 
   4   3   5     5678.33     5612.94    156.43 o 
   5   3   5     6971.53     6902.93    141.95 o 
   6   3   5     1604.74     1606.32     28.84 o 
   7   3   5        9.06        9.28      2.94 o 
   8   3   5       33.81       33.67      5.21 o 
   9   3   5       52.69       74.39     12.87 o 
  10   3   5      498.94      506.63     12.09 o 
  11   3   5     1095.92     1078.40     21.64 o 
  12   3   5      736.04      747.89     24.24 o 
 -11   4   5      386.90      357.74     11.40 o 
 -10   4   5       42.59       35.28      4.60 o 
  -9   4   5        6.20        4.61      3.88 o 
  -8   4   5      154.17      155.75      5.59 o 
  -7   4   5      598.19      601.86     12.15 o 
  -6   4   5     2193.64     2289.22     44.52 o 
  -5   4   5     3864.45     3881.07     63.80 o 
  -3   4   5       13.67       19.83      1.93 o 
  -2   4   5     1773.63     1950.77     28.68 o 
  -1   4   5     1640.29     1687.11     54.71 o 
   0   4   5      575.98      502.38      8.65 o 
   1   4   5     5020.12     5078.50    113.63 o 
   2   4   5     2447.97     2647.86     38.13 o 
   3   4   5        8.00       10.08      2.39 o 
   5   4   5     4090.11     3877.87     80.74 o 
   6   4   5     2631.76     2704.75     61.88 o 
   7   4   5      203.52      213.53      7.17 o 
   8   4   5        0.16        3.73      3.58 o 
   9   4   5       37.28       38.25      4.44 o 
  10   4   5      448.09      453.84     11.71 o 
  11   4   5      997.53      985.66     20.52 o 
  12   4   5      370.42      402.79     16.18 o 
 -11   5   5      147.07      118.35      9.10 o 
 -10   5   5        8.39       10.76      5.42 o 
  -9   5   5        9.48        7.78      3.93 o 
  -8   5   5        0.10        1.57      3.95 o 
  -7   5   5       46.15       46.64      4.18 o 
  -6   5   5     2370.55     2429.23     41.06 o 
  -5   5   5     2853.11     2849.74     47.41 o 
  -4   5   5     4553.41     4700.01    123.89 o 
  -3   5   5      820.69      874.46     15.24 o 
  -2   5   5       72.53       63.07      2.33 o 
  -1   5   5      223.09      249.67      7.01 o 
   0   5   5     1559.50     1662.92     24.72 o 
   1   5   5     8378.11     8256.92    227.10 o 
   2   5   5     2331.40     2274.16     32.40 o 
   3   5   5     5621.63     5798.35    125.38 o 
   6   5   5      943.41      916.86     17.74 o 
   7   5   5      160.70      171.96     12.13 o 
   8   5   5       42.21       38.01      4.43 o 
   9   5   5      182.02      198.05      7.61 o 
  10   5   5        6.41       10.71      7.23 o 
  11   5   5      208.60      210.41      8.77 o 
  12   5   5      271.00      287.12     14.22 o 
 -10   6   5        0.16        0.12      5.40 o 
  -9   6   5      219.66      221.64      7.05 o 
  -8   6   5      218.54      236.06      8.96 o 
  -7   6   5      277.63      270.03      7.86 o 
  -6   6   5      816.71      757.20     14.71 o 
  -5   6   5     3053.41     3002.04     50.04 o 
  -4   6   5     3034.05     3021.47     44.15 o 
  -3   6   5     2241.59     2213.03     32.62 o 
  -2   6   5        3.35        2.36      0.86 o 
  -1   6   5        0.56        5.40      1.46 o 
   0   6   5      852.51      850.13     10.99 o 
   1   6   5      614.51      547.72      8.46 o 
   2   6   5     6403.85     6210.50     88.46 o 
   3   6   5     4664.01     4512.94     95.20 o 
   4   6   5     4939.49     4953.16     70.01 o 
   5   6   5      153.10      170.30      6.64 o 
   6   6   5       51.59       58.59      6.29 o 
   7   6   5       11.38       13.86      4.65 o 
   8   6   5       92.12       95.02      5.29 o 
   9   6   5      305.92      298.76      9.61 o 
  10   6   5      231.74      234.17      9.10 o 
  11   6   5       40.43       55.34      6.40 o 
  12   6   5      285.13      282.04     14.95 o 
 -10   7   5        0.64        2.46      5.30 o 
  -9   7   5       35.02       19.27      5.04 o 
  -8   7   5     1147.29     1218.36     22.44 o 
  -7   7   5     1208.61     1230.18     22.43 o 
  -6   7   5       10.58       11.74      3.89 o 
  -5   7   5       86.42      104.09      6.76 o 
  -4   7   5     3333.44     3569.25     51.97 o 
  -3   7   5      856.78      834.02     13.00 o 
  -2   7   5     1151.10     1224.62     18.31 o 
  -1   7   5      169.43      192.54      3.88 o 
   0   7   5      344.99      389.10      5.96 o 
   1   7   5     2424.38     2590.14     39.02 o 
   2   7   5     2767.82     2666.66     34.60 o 
   3   7   5     6574.66     6328.85    126.91 o 
   4   7   5      886.36      846.29     11.93 o 
   5   7   5     1238.25     1350.92     25.22 o 
   6   7   5      134.69      131.52      5.86 o 
   7   7   5        0.46       -1.93      3.76 o 
   8   7   5      847.12      840.49     17.55 o 
   9   7   5     1500.50     1582.95     26.42 o 
  10   7   5      135.66      159.18      8.00 o 
  11   7   5      306.64      313.15     11.01 o 
 -10   8   5        5.00       11.50      5.52 o 
  -9   8   5       98.68      107.35      6.43 o 
  -8   8   5      604.36      601.32     13.44 o 
  -7   8   5     1385.77     1427.99     25.76 o 
  -6   8   5     2200.69     2208.50     37.69 o 
  -5   8   5      100.74       87.53      5.24 o 
  -4   8   5       22.34       24.68      3.15 o 
  -3   8   5     2318.92     2370.34     31.25 o 
  -2   8   5      346.46      337.93      7.89 o 
  -1   8   5     1937.74     1958.02     23.64 o 
   0   8   5      346.04      293.08      4.70 o 
   1   8   5      221.07      245.50      6.03 o 
   2   8   5      700.25      709.24     11.68 o 
   3   8   5     2669.43     2594.42     37.94 o 
   4   8   5     3236.73     3252.06     45.36 o 
   5   8   5      146.27      155.25      7.76 o 
   6   8   5      299.13      297.77      8.70 o 
   7   8   5       47.65       50.71      6.56 o 
   8   8   5      285.69      301.81      9.50 o 
   9   8   5      709.58      735.64     16.55 o 
  10   8   5     1185.92     1249.54     25.79 o 
  11   8   5      974.95     1023.16     37.23 o 
 -10   9   5       10.95       17.55      7.80 o 
  -9   9   5      136.54      131.69      7.08 o 
  -8   9   5      256.07      255.06      9.31 o 
  -7   9   5     1286.30     1355.41     30.78 o 
  -6   9   5     1755.60     1822.51     35.48 o 
  -5   9   5      374.42      357.86      9.42 o 
  -4   9   5      293.30      322.74      7.46 o 
  -3   9   5      856.80      832.42     12.32 o 
  -2   9   5        3.35        1.97      2.38 o 
  -1   9   5     1240.31     1247.27     15.70 o 
   0   9   5     2040.33     2046.41     24.82 o 
   1   9   5     2518.55     2503.76     38.10 o 
   2   9   5      612.53      593.47     15.03 o 
   3   9   5     1360.13     1315.99     25.72 o 
   4   9   5      723.59      753.79     11.64 o 
   5   9   5     1249.32     1284.82     18.75 o 
   6   9   5       88.70       91.85      5.73 o 
   7   9   5       87.27       96.10      6.12 o 
   8   9   5       12.14       13.46      5.16 o 
   9   9   5      303.44      323.38     10.70 o 
  10   9   5      520.77      525.72     17.27 o 
  11   9   5      906.43      978.60     26.22 o 
  -9  10   5       18.65       18.71      5.89 o 
  -8  10   5      111.63      114.14      6.83 o 
  -7  10   5     1044.84     1089.05     21.14 o 
  -6  10   5     1083.83     1113.62     21.08 o 
  -5  10   5      788.75      795.20     16.70 o 
  -4  10   5      279.34      292.58      7.51 o 
  -3  10   5       30.78       37.12      3.15 o 
  -2  10   5        9.53        8.34      2.81 o 
  -1  10   5      272.42      302.39      5.63 o 
   0  10   5     3061.55     3169.00     37.73 o 
   1  10   5     3667.60     3541.91     53.14 o 
   2  10   5      572.44      553.83      9.10 o 
   3  10   5      741.81      791.00     13.11 o 
   4  10   5        1.74        5.62      2.76 o 
   5  10   5      317.54      319.62      6.43 o 
   6  10   5      143.13      143.34      6.88 o 
   7  10   5      751.38      778.72     21.64 o 
   8  10   5      134.67      128.40      7.48 o 
   9  10   5        5.23        0.78      5.67 o 
  10  10   5       69.70       63.75      8.96 o 
  -9  11   5      382.46      407.69     13.89 o 
  -8  11   5      368.84      384.22     11.72 o 
  -7  11   5       15.06       10.98      5.73 o 
  -6  11   5      370.12      375.52     11.19 o 
  -5  11   5      991.03     1017.47     20.04 o 
  -4  11   5       62.30       61.83      4.52 o 
  -3  11   5      111.41       98.46      4.20 o 
  -2  11   5      244.63      243.03      6.09 o 
  -1  11   5      215.60      227.29      5.00 o 
   0  11   5     1066.03     1099.02     14.42 o 
   1  11   5     4330.58     4471.92     66.75 o 
   2  11   5     2889.25     3034.43     40.69 o 
   3  11   5      179.75      189.87      6.32 o 
   4  11   5       48.36       50.04      4.00 o 
   5  11   5       61.15       64.27      3.57 o 
   6  11   5      175.72      192.65      5.96 o 
   7  11   5      415.27      422.95     21.90 o 
   8  11   5      922.63      911.64     20.12 o 
   9  11   5     1677.65     1796.60     35.09 o 
  10  11   5       17.25       16.15      8.27 o 
  -8  12   5      404.30      441.86     12.97 o 
  -7  12   5       65.24       60.63      6.56 o 
  -6  12   5       48.50       47.15      6.21 o 
  -5  12   5      184.58      177.97      7.77 o 
  -4  12   5        8.32        7.73      4.27 o 
  -3  12   5      185.03      187.50      5.82 o 
  -2  12   5      193.76      196.45      5.81 o 
  -1  12   5        8.27        5.26      3.24 o 
   0  12   5       22.51       33.46      3.77 o 
   1  12   5     2369.34     2344.15     36.07 o 
   2  12   5     2133.98     2236.64     34.55 o 
   3  12   5     1501.12     1493.39     23.20 o 
   4  12   5       52.10       50.72      4.37 o 
   5  12   5       88.80       91.03      6.91 o 
   6  12   5      203.30      214.82      7.59 o 
   7  12   5      385.92      373.93     20.55 o 
   8  12   5      932.25     1011.64     28.19 o 
   9  12   5     1148.87     1175.33     30.78 o 
  -8  13   5      110.23       96.08     13.41 o 
  -7  13   5      343.59      359.25     12.11 o 
  -6  13   5       59.05       71.75      7.10 o 
  -5  13   5        0.26       -3.50      5.48 o 
  -4  13   5       37.93       39.04      5.05 o 
  -3  13   5      481.36      481.98      9.48 o 
  -2  13   5      929.02      928.78     14.45 o 
  -1  13   5     1594.28     1582.81     22.37 o 
   0  13   5       49.69       55.38      4.16 o 
   1  13   5      125.94      126.68      5.09 o 
   2  13   5     1172.17     1141.50     21.45 o 
   3  13   5      412.67      387.06      9.80 o 
   4  13   5      341.87      324.77      9.70 o 
   5  13   5      151.37      146.03      5.35 o 
   6  13   5       61.95       58.56      5.34 o 
   7  13   5       20.12       20.25      6.53 o 
   8  13   5      962.75      992.09     22.22 o 
   9  13   5      260.48      245.34     13.53 o 
  -7  14   5      943.17      976.67     24.69 o 
  -6  14   5       12.56       10.91      6.54 o 
  -5  14   5       87.98      100.79      7.46 o 
  -4  14   5      111.07      115.22      6.46 o 
  -3  14   5      170.72      174.28      6.03 o 
  -2  14   5      353.10      360.54      8.56 o 
  -1  14   5     3608.68     3561.22     63.85 o 
   0  14   5     1640.02     1603.49     25.66 o 
   1  14   5      284.37      281.13      8.56 o 
   2  14   5        0.45        4.52      5.30 o 
   3  14   5      124.66      129.83      5.88 o 
   4  14   5       37.20       38.74      6.93 o 
   5  14   5      454.12      433.58     11.55 o 
   6  14   5      396.61      406.22     11.85 o 
   7  14   5       22.10       18.98      5.51 o 
   8  14   5        1.86        5.31      8.46 o 
  -6  15   5      252.53      257.20     12.36 o 
  -5  15   5        0.75       -3.55      6.53 o 
  -4  15   5        4.78        1.26      4.76 o 
  -3  15   5       59.92       59.94      5.11 o 
  -2  15   5     1943.56     1948.32     37.08 o 
  -1  15   5     1260.28     1230.32     24.83 o 
   0  15   5     1306.30     1259.07     25.02 o 
   1  15   5     1046.92     1028.61     40.41 o 
   2  15   5      794.71      787.41     16.26 o 
   3  15   5      200.54      186.71     10.33 o 
   4  15   5       97.06       75.60      8.02 o 
   5  15   5      104.39      100.65      6.30 o 
   6  15   5      289.90      317.58     29.30 o 
   7  15   5      438.13      422.80     15.66 o 
  -5  16   5      174.14      174.17      9.51 o 
  -4  16   5      298.87      320.03      9.22 o 
  -3  16   5      275.84      271.17     10.40 o 
  -2  16   5        0.09        1.45      6.09 o 
  -1  16   5      410.80      381.78     11.94 o 
   0  16   5      476.30      446.90     14.52 o 
   1  16   5     1017.96     1003.67     32.53 o 
   2  16   5      219.27      213.79      8.40 o 
   3  16   5       59.88       50.06      7.75 o 
   4  16   5        8.78       16.53     10.16 o 
   5  16   5      219.36      206.47      8.48 o 
   6  16   5      595.27      594.58     18.87 o 
  -4  17   5      538.45      561.15     13.18 o 
  -3  17   5      640.46      630.83     16.64 o 
  -2  17   5      281.28      278.05     10.81 o 
  -1  17   5       12.99       21.82      7.37 o 
   0  17   5      395.63      365.32     16.33 o 
   1  17   5      648.98      634.99     14.20 o 
   2  17   5      172.26      184.38      7.96 o 
   3  17   5       64.45       64.87     14.99 o 
   4  17   5      143.03      149.66     10.13 o 
   5  17   5       63.89       65.66      8.20 o 
  -2  18   5      787.13      754.29     21.65 o 
  -1  18   5      252.80      233.64     12.15 o 
   0  18   5       69.68       84.44      9.44 o 
   1  18   5       40.59       43.01      7.86 o 
   2  18   5      115.65      116.35      6.71 o 
   3  18   5       89.29       79.96      9.22 o 
  -2 -16   6      117.82      112.82      9.59 o 
  -1 -16   6      421.21      442.33     15.78 o 
   0 -16   6      405.25      402.32     15.01 o 
   1 -16   6       10.26        7.81      8.49 o 
   2 -16   6        0.11        4.17      8.10 o 
   3 -16   6      170.01      166.84     10.50 o 
  -4 -15   6       10.83       12.70      6.83 o 
  -3 -15   6       87.39       88.32     10.74 o 
  -2 -15   6       15.16       20.91      5.68 o 
  -1 -15   6      666.47      717.91     15.90 o 
   0 -15   6      202.45      185.56     10.40 o 
   1 -15   6      151.04      140.63      9.63 o 
   2 -15   6       37.42       41.30      7.73 o 
   3 -15   6       16.99        7.36      7.69 o 
   4 -15   6      251.08      244.25     10.69 o 
   5 -15   6     1166.99     1154.36     24.85 o 
  -5 -14   6      577.62      534.91     22.54 o 
  -4 -14   6      622.71      564.96     15.78 o 
  -3 -14   6        8.29       14.99      5.47 o 
  -2 -14   6       67.77       74.37      6.09 o 
  -1 -14   6      220.79      225.85      8.49 o 
   0 -14   6       45.19       50.38      7.48 o 
   1 -14   6       25.48       18.04      7.02 o 
   2 -14   6      455.45      434.76     17.17 o 
   3 -14   6      176.61      153.95      9.42 o 
   4 -14   6       20.20       23.67      5.35 o 
   5 -14   6      549.87      542.77     14.59 o 
   6 -14   6       69.15       81.17     10.77 o 
  -6 -13   6      231.55      228.16     16.05 o 
  -5 -13   6      668.51      671.80     25.39 o 
  -4 -13   6     1154.23     1121.87     36.57 o 
  -3 -13   6     1617.04     1599.64    100.84 o 
  -2 -13   6      103.98       92.63      5.29 o 
  -1 -13   6       34.66       32.66      4.99 o 
   0 -13   6      116.33      105.35      5.91 o 
   1 -13   6      450.06      456.26     14.83 o 
   2 -13   6       75.50       71.46      7.28 o 
   3 -13   6      676.80      678.08     13.40 o 
   4 -13   6      594.27      584.74     12.37 o 
   5 -13   6       93.82       91.16     11.36 o 
   6 -13   6      167.56      164.02      8.83 o 
   7 -13   6       91.57       82.77      7.80 o 
  -7 -12   6      162.03      162.36      9.89 o 
  -6 -12   6        3.51       12.31      9.44 o 
  -5 -12   6      225.09      230.48     14.34 o 
  -4 -12   6      552.69      532.47     21.24 o 
  -3 -12   6     1675.30     1705.33     79.07 o 
  -2 -12   6     1631.22     1588.15     30.44 o 
  -1 -12   6        1.36        2.82      4.36 o 
   0 -12   6        0.79        1.72      4.22 o 
   1 -12   6      265.83      275.49     11.25 o 
   2 -12   6      788.78      792.26     14.46 o 
   3 -12   6     1279.64     1245.35     21.84 o 
   4 -12   6      899.81      882.64     15.90 o 
   5 -12   6      684.04      679.04     15.94 o 
   6 -12   6       12.60       21.00      7.26 o 
   7 -12   6       46.79       37.72      8.18 o 
   8 -12   6       74.85       77.04      9.06 o 
  -7 -11   6      672.83      680.68     16.07 o 
  -6 -11   6      264.52      268.91     11.54 o 
  -5 -11   6       31.69       34.22      6.45 o 
  -4 -11   6       88.00      100.24      9.39 o 
  -3 -11   6      839.45      797.59     36.34 o 
  -2 -11   6      664.36      656.34     13.88 o 
  -1 -11   6       53.81       53.50      3.87 o 
   0 -11   6       13.81       17.51      6.24 o 
   1 -11   6      173.00      167.41      8.20 o 
   2 -11   6      239.62      247.96      8.92 o 
   3 -11   6     1268.15     1233.21     23.09 o 
   4 -11   6     1627.12     1600.23     36.42 o 
   5 -11   6      263.72      250.21      9.26 o 
   6 -11   6      340.69      329.57     10.79 o 
   7 -11   6       30.22       38.04      6.34 o 
   8 -11   6       32.23       31.39      6.81 o 
   9 -11   6      401.91      405.34     14.66 o 
  -8 -10   6      494.76      535.92     23.84 o 
  -7 -10   6      777.24      816.70     22.72 o 
  -6 -10   6      361.09      372.59     10.83 o 
  -5 -10   6      886.91      945.18     19.15 o 
  -4 -10   6      140.35      114.60      8.41 o 
  -3 -10   6      174.31      176.16      8.87 o 
  -2 -10   6      247.47      248.17      7.62 o 
  -1 -10   6      305.60      329.74      8.73 o 
   0 -10   6       29.59       38.25      3.88 o 
   1 -10   6      968.37      961.55     15.52 o 
   2 -10   6      327.96      348.88      9.11 o 
   3 -10   6      384.43      413.17     10.20 o 
   4 -10   6     1219.57     1168.46     30.14 o 
   5 -10   6      894.58      904.48     22.51 o 
   6 -10   6      220.06      217.35     10.10 o 
   7 -10   6        5.57        6.97      5.67 o 
   8 -10   6        8.58        9.25      7.37 o 
   9 -10   6       39.60       42.68      6.85 o 
  -9  -9   6       79.65       74.44     12.28 o 
  -8  -9   6      123.62      116.02     12.53 o 
  -7  -9   6      379.53      386.41     14.16 o 
  -6  -9   6     2128.11     2231.44     39.93 o 
  -5  -9   6     1498.52     1559.16     28.79 o 
  -4  -9   6     1366.25     1387.26     25.84 o 
  -3  -9   6       52.54       56.55      4.30 o 
  -2  -9   6      144.30      124.55      5.48 o 
  -1  -9   6       14.05       14.04      3.48 o 
   0  -9   6     1580.90     1592.52     24.09 o 
   1  -9   6     1510.10     1598.03     24.22 o 
   2  -9   6      688.40      692.35     13.95 o 
   3  -9   6       78.95       74.24      4.58 o 
   4  -9   6      511.46      543.78     15.10 o 
   5  -9   6      765.82      751.46     19.30 o 
   6  -9   6      553.62      543.42     15.62 o 
   7  -9   6      156.91      143.30      8.19 o 
   8  -9   6        2.04       -7.19      6.78 o 
   9  -9   6       14.11       15.08      5.86 o 
  10  -9   6       41.11       37.25      7.38 o 
  -9  -8   6       42.95       38.41     10.75 o 
  -8  -8   6       61.12       65.44      9.38 o 
  -7  -8   6       61.42       56.81      7.20 o 
  -6  -8   6      791.26      831.55     21.69 o 
  -5  -8   6     2550.02     2539.90     44.51 o 
  -4  -8   6      995.18     1057.77     20.32 o 
  -3  -8   6       45.65       41.28      3.42 o 
  -2  -8   6        9.00        2.29      2.63 o 
  -1  -8   6      113.00      106.27      7.40 o 
   0  -8   6      562.02      558.86      9.80 o 
   1  -8   6     4587.93     4765.36     68.43 o 
   2  -8   6     2262.40     2273.04     39.20 o 
   3  -8   6      552.69      558.39     11.83 o 
   4  -8   6      436.28      431.92     12.91 o 
   5  -8   6      160.75      144.13      9.87 o 
   6  -8   6       24.86       19.56      5.20 o 
   7  -8   6      124.46      125.19      7.43 o 
   8  -8   6      159.21      151.43      8.72 o 
   9  -8   6      178.74      191.29      8.80 o 
  10  -8   6        0.56        2.27      6.10 o 
  -9  -7   6      152.86      152.44     12.92 o 
  -8  -7   6      797.63      852.04     22.67 o 
  -7  -7   6      320.88      320.44     12.36 o 
  -6  -7   6        4.00        2.65      5.55 o 
  -5  -7   6     1968.74     2033.82     36.11 o 
  -4  -7   6      334.15      346.73      8.94 o 
  -3  -7   6       37.07       38.76      3.05 o 
  -2  -7   6       36.07       39.74      3.13 o 
  -1  -7   6       42.82       37.19      2.55 o 
   0  -7   6      137.87      126.69      4.37 o 
   1  -7   6     1862.30     1848.15     24.34 o 
   2  -7   6    10973.43    10660.72    176.13 o 
   3  -7   6     1236.25     1265.58     25.27 o 
   4  -7   6      855.60      915.28     21.67 o 
   5  -7   6      228.43      246.71     10.85 o 
   6  -7   6       36.67       30.12      5.14 o 
   7  -7   6       78.11       85.58      6.45 o 
   8  -7   6     1055.65     1098.22     26.24 o 
   9  -7   6     1011.49     1033.85     25.26 o 
  10  -7   6      232.36      236.92      9.38 o 
  11  -7   6       17.24       23.24      6.63 o 
 -10  -6   6       46.83       45.73     10.61 o 
  -9  -6   6      377.17      419.57     19.31 o 
  -8  -6   6      611.22      651.13     18.48 o 
  -7  -6   6     1585.22     1611.20     36.98 o 
  -6  -6   6      287.98      320.03     11.56 o 
  -5  -6   6       14.60       18.32      5.19 o 
  -4  -6   6      682.18      712.80     14.38 o 
  -3  -6   6      533.79      538.76      9.54 o 
  -2  -6   6       19.86       21.44      2.99 o 
  -1  -6   6     2138.91     2139.79     42.13 o 
   0  -6   6      891.79      885.11     14.06 o 
   1  -6   6      967.32     1056.04     16.23 o 
   2  -6   6      592.21      589.07     11.65 o 
   3  -6   6     7015.98     7049.11    116.92 o 
   4  -6   6     1709.79     1746.88     38.03 o 
   5  -6   6      144.81      120.35      6.54 o 
   6  -6   6       27.78       27.64      4.70 o 
   7  -6   6      226.64      259.67      9.54 o 
   8  -6   6     1118.87     1139.76     26.65 o 
   9  -6   6      772.60      785.47     19.83 o 
  10  -6   6     1578.26     1594.30     30.86 o 
  11  -6   6      367.78      383.97     11.66 o 
 -10  -5   6       30.58       30.32      9.53 o 
  -9  -5   6       41.84       47.82      7.16 o 
  -8  -5   6      781.55      796.07     37.58 o 
  -7  -5   6     3021.19     3006.88     65.02 o 
  -6  -5   6      925.98      964.41     23.51 o 
  -5  -5   6       11.83        6.30      4.41 o 
  -4  -5   6      339.81      314.40      8.01 o 
  -3  -5   6       20.62       15.11      3.02 o 
  -2  -5   6      644.38      645.23      8.94 o 
  -1  -5   6     2104.33     2083.24     37.66 o 
   0  -5   6     1980.71     1960.46     31.30 o 
   1  -5   6      356.48      342.43      5.89 o 
   2  -5   6      213.92      259.64      6.43 o 
   3  -5   6     1756.40     1803.17     31.07 o 
   4  -5   6     1436.08     1254.77    123.86 o 
   5  -5   6       87.81      111.83      7.16 o 
   6  -5   6       75.40       67.84      5.99 o 
   7  -5   6      224.73      251.15      9.38 o 
   8  -5   6      375.32      375.38     14.09 o 
   9  -5   6      743.34      760.79     19.21 o 
  10  -5   6     1301.21     1338.16     31.82 o 
  11  -5   6      313.48      321.13     16.00 o 
 -10  -4   6      196.73      199.95     14.19 o 
  -9  -4   6        2.78       14.44      6.27 o 
  -8  -4   6      826.25      839.34     34.92 o 
  -7  -4   6     2011.55     1978.20     43.76 o 
  -6  -4   6     1258.76     1267.68     29.15 o 
  -5  -4   6      273.78      255.54      9.85 o 
  -4  -4   6       47.80       51.68      4.93 o 
  -3  -4   6       24.34       32.28      3.20 o 
  -2  -4   6       73.76       92.70      2.72 o 
  -1  -4   6     4464.41     4553.64     49.92 o 
   0  -4   6     7471.50     7334.06    142.77 o 
   1  -4   6     7818.40     8103.74    117.80 o 
   2  -4   6     2558.30     2723.06     40.43 o 
   3  -4   6      102.33       94.48      6.07 o 
   4  -4   6       21.96        6.89      3.00 o 
   5  -4   6      175.61      185.48      6.04 o 
   6  -4   6      415.11      431.86     10.15 o 
   7  -4   6      585.05      611.85     13.19 o 
   8  -4   6      176.40      171.20     10.03 o 
   9  -4   6       76.73       91.11      5.15 o 
  10  -4   6      185.21      176.91      7.08 o 
  11  -4   6      312.21      324.41     10.02 o 
 -10  -3   6      694.81      644.94     24.26 o 
  -9  -3   6      326.14      322.91     11.89 o 
  -8  -3   6       74.98       72.19      6.43 o 
  -7  -3   6      105.73      105.45      6.58 o 
  -6  -3   6     1754.98     1839.15     40.50 o 
  -5  -3   6     6466.95     6483.11    134.65 o 
  -4  -3   6      182.69      184.05      5.66 o 
  -3  -3   6      559.61      583.96     11.53 o 
  -2  -3   6       86.37       77.19      3.52 o 
  -1  -3   6     1913.38     1855.93     22.36 o 
   0  -3   6     5284.21     5445.10     81.73 o 
   1  -3   6    12280.70    12586.72    383.98 o 
   2  -3   6     1962.51     1923.89     28.86 o 
   3  -3   6     3266.88     3412.53     51.25 o 
   5  -3   6       33.79       41.69     19.80 o 
   6  -3   6     1275.15     1380.07     27.62 o 
   7  -3   6     1360.81     1311.94     24.42 o 
   8  -3   6      661.29      650.44     17.47 o 
   9  -3   6      378.54      389.28     12.56 o 
  10  -3   6        8.64        7.99      4.58 o 
  11  -3   6      266.25      260.83      7.83 o 
  12  -3   6      111.73      134.05     15.67 o 
 -10  -2   6      826.55      804.99     28.20 o 
  -9  -2   6      970.01      939.54     23.24 o 
  -8  -2   6     1041.28     1059.81     28.59 o 
  -7  -2   6        1.79        2.82      4.39 o 
  -6  -2   6     1133.03     1123.43     25.86 o 
  -5  -2   6       13.02       15.93      4.02 o 
  -4  -2   6     1237.39     1207.06     27.19 o 
  -3  -2   6      384.18      348.84      7.74 o 
  -2  -2   6     1107.98     1055.16     14.42 o 
  -1  -2   6     1366.07     1578.10     17.79 o 
   0  -2   6     2188.36     2296.28     30.12 o 
   1  -2   6     1021.91      911.08     11.50 o 
   2  -2   6     4354.81     4445.26     66.08 o 
   3  -2   6     2434.37     2531.40     38.31 o 
   4  -2   6        0.71       11.66      5.46 o 
   5  -2   6       29.66       37.34      4.14 o 
   6  -2   6      655.50      686.39     20.07 o 
   7  -2   6     1987.12     1942.38     34.69 o 
   8  -2   6     1668.86     1690.00     31.14 o 
   9  -2   6     1904.43     1834.42     33.30 o 
  10  -2   6       34.58       39.66      7.21 o 
  11  -2   6        1.58        5.15      3.86 o 
  12  -2   6       40.72       50.37     14.32 o 
 -11  -1   6      323.63      306.86     16.25 o 
 -10  -1   6       80.43       76.12      9.42 o 
  -9  -1   6     1593.48     1538.40     34.85 o 
  -8  -1   6     1291.85     1224.29     22.58 o 
  -7  -1   6      981.44      924.53     14.77 o 
  -6  -1   6      341.83      336.13      6.94 o 
  -5  -1   6      524.65      518.18      8.99 o 
  -4  -1   6       25.23       30.33      2.45 o 
  -3  -1   6     1162.60     1162.81     15.51 o 
  -2  -1   6     6163.25     6544.13     93.53 o 
  -1  -1   6       51.26       35.00      3.77 o 
   0  -1   6        0.95        5.58      1.21 o 
   1  -1   6      141.68      268.36      4.12 o 
   2  -1   6     5901.84     6363.73     93.20 o 
   3  -1   6     1369.21     1458.47     32.58 o 
   4  -1   6      691.83      797.85     21.41 o 
   6  -1   6       59.35       61.56      4.61 o 
   7  -1   6       70.07       92.48      4.81 o 
   8  -1   6     3610.10     3411.10     70.75 o 
   9  -1   6     1276.07     1254.01     27.78 o 
  10  -1   6     1354.90     1329.32     26.89 o 
  11  -1   6       25.62       23.19      4.32 o 
  12  -1   6       58.81       75.41     14.31 o 
 -11   0   6      161.35      144.91     11.33 o 
 -10   0   6      346.28      321.44     12.93 o 
  -9   0   6      413.40      400.78      8.49 o 
  -8   0   6     2066.44     1979.72     33.69 o 
  -7   0   6      468.15      449.96     13.02 o 
  -6   0   6      867.50      830.88     15.29 o 
  -5   0   6       35.26       35.47      2.77 o 
  -4   0   6       35.53       37.49      3.02 o 
  -3   0   6     3508.96     3539.59     57.64 o 
  -2   0   6     7111.88     7274.24    101.20 o 
  -1   0   6     4636.01     4606.74     54.13 o 
   0   0   6     3317.53     3602.73     36.67 o 
   1   0   6     1392.68     1515.33     17.15 o 
   2   0   6     3143.09     3481.13     46.30 o 
   3   0   6       19.53       37.64      2.46 o 
   4   0   6       14.66       22.15      3.36 o 
   5   0   6       89.34       75.84      4.99 o 
   6   0   6     2902.90     2977.40     51.50 o 
   7   0   6       55.36       54.43      3.56 o 
   8   0   6     1310.28     1206.53     23.52 o 
   9   0   6     1167.28     1163.29     23.31 o 
  10   0   6     1065.69     1038.46     23.75 o 
  11   0   6      657.04      619.25     14.01 o 
  12   0   6      102.17      103.73      8.51 o 
 -11   1   6      531.74      524.61     17.04 o 
 -10   1   6      121.38      116.79      6.85 o 
  -9   1   6      232.26      215.15      9.66 o 
  -8   1   6      486.38      484.67     10.64 o 
  -7   1   6      654.49      644.54     12.64 o 
  -6   1   6      662.01      616.34     10.78 o 
  -5   1   6      350.00      319.14      6.64 o 
  -4   1   6        0.73        1.11      0.53 o 
  -3   1   6      311.13      329.26      6.39 o 
  -2   1   6     3250.58     3353.00     47.26 o 
  -1   1   6     4035.12     3915.79     54.03 o 
   1   1   6       40.30       27.58      1.56 o 
   2   1   6        5.89        4.40      1.31 o 
   3   1   6        4.93       -2.75      1.98 o 
   4   1   6      107.37       95.38      4.05 o 
   6   1   6     4107.79     4097.87     70.15 o 
   7   1   6      884.81      929.23     17.80 o 
   8   1   6      178.07      161.73      5.81 o 
   9   1   6       13.37       13.80      7.86 o 
  10   1   6      253.35      236.60      7.72 o 
  11   1   6      854.68      825.64     20.25 o 
  12   1   6        3.43        1.00      5.16 o 
 -11   2   6       41.49       37.98      6.16 o 
 -10   2   6      647.08      621.57     15.47 o 
  -9   2   6      102.84      108.24      5.36 o 
  -8   2   6        8.85       16.06      4.49 o 
  -7   2   6      437.26      462.94      9.15 o 
  -6   2   6       97.75       90.07      3.84 o 
  -5   2   6      277.85      285.99      6.24 o 
  -3   2   6       37.32       38.81      2.55 o 
  -2   2   6       22.44       19.37      1.73 o 
  -1   2   6     3169.03     3163.96     40.04 o 
   1   2   6     1171.40     1098.17     12.69 o 
   2   2   6      491.80      569.74      9.64 o 
   3   2   6     1890.37     1999.43     30.00 o 
   4   2   6       94.55       89.53      6.98 o 
   6   2   6     4073.29     4052.36     69.44 o 
   7   2   6     3013.95     2916.61     50.84 o 
   8   2   6     1794.05     1788.92     32.31 o 
   9   2   6      125.96      128.39      7.04 o 
  10   2   6       57.99       58.01      4.73 o 
  11   2   6      362.83      357.76     10.29 o 
  12   2   6       41.90       34.56      6.57 o 
 -11   3   6      356.18      322.61     11.23 o 
 -10   3   6      798.81      751.69     17.79 o 
  -9   3   6      549.03      532.33     13.45 o 
  -8   3   6      110.55      108.21      5.10 o 
  -7   3   6       12.29       14.46      3.70 o 
  -6   3   6      212.34      141.33      4.94 o 
  -5   3   6      227.82      238.53      5.76 o 
  -3   3   6      703.55      654.42     12.32 o 
  -2   3   6     2000.05     2168.59     28.27 o 
  -1   3   6     1119.47     1154.85     15.75 o 
   0   3   6     5751.42     5894.93     84.98 o 
   1   3   6     4122.39     4487.61     86.74 o 
   2   3   6     1070.48     1148.10     17.17 o 
   3   3   6       38.20       36.06      3.13 o 
   4   3   6      856.42      948.63     32.52 o 
   6   3   6     1992.67     1990.45     35.36 o 
   7   3   6     2126.98     2206.20     39.18 o 
   8   3   6     1650.86     1634.49     29.96 o 
   9   3   6      542.30      570.12     16.89 o 
  10   3   6        1.32        2.96      4.31 o 
  11   3   6      212.43      206.70      7.97 o 
  12   3   6      452.23      438.87     39.59 o 
 -10   4   6      192.16      177.05      8.17 o 
  -9   4   6      771.81      708.72     21.31 o 
  -8   4   6      275.63      262.92     13.83 o 
  -7   4   6        1.01       -2.01      3.31 o 
  -6   4   6      347.42      320.53      8.14 o 
  -5   4   6      822.32      782.29     18.72 o 
  -4   4   6     2106.55     1921.50     84.90 o 
  -3   4   6     2947.86     2861.02     47.39 o 
  -2   4   6     5272.36     5257.73     67.12 o 
  -1   4   6     1644.95     1760.54     23.90 o 
   0   4   6      487.07      453.55      9.11 o 
   1   4   6      232.81      222.05      5.17 o 
   2   4   6       88.97      105.68      2.86 o 
   3   4   6      166.36      182.30      6.86 o 
   4   4   6      535.76      505.57     12.81 o 
   5   4   6      318.13       -0.62      0.46 o 
   6   4   6      346.17      378.14     20.74 o 
   7   4   6      867.29      870.89     17.50 o 
   8   4   6     3026.04     3070.71     54.04 o 
   9   4   6      212.45      212.43      8.46 o 
  10   4   6      191.61      197.04      7.84 o 
  11   4   6       24.18       30.90      5.41 o 
  12   4   6        4.89       -1.92      5.98 o 
 -10   5   6      207.35      219.93     21.79 o 
  -9   5   6      395.47      340.88      9.23 o 
  -8   5   6      485.31      467.50     11.57 o 
  -7   5   6       51.83       46.05      4.36 o 
  -6   5   6       17.37       24.07      7.71 o 
  -5   5   6     1013.74      922.76     17.04 o 
  -4   5   6      785.40      696.14     13.91 o 
  -3   5   6     3328.70     3303.71     53.64 o 
  -2   5   6     7164.27     7247.04     92.33 o 
  -1   5   6     1520.95     1444.14     19.78 o 
   0   5   6      270.36      318.55      5.92 o 
   1   5   6     1684.60     1892.01     29.89 o 
   2   5   6      154.04      166.89      3.64 o 
   3   5   6     2193.89     2274.24     33.61 o 
   4   5   6      746.97      615.29     19.79 o 
   6   5   6     1988.58     2038.80     44.15 o 
   7   5   6      270.04      253.06      7.93 o 
   8   5   6      488.89      472.69     11.68 o 
   9   5   6      203.20      213.38     13.07 o 
  10   5   6        4.99        6.58      7.38 o 
  11   5   6        1.89       -3.11      5.39 o 
  12   5   6        3.39        5.08      8.43 o 
 -10   6   6        9.06        2.29      6.10 o 
  -9   6   6      176.31      178.35      6.70 o 
  -8   6   6       80.56       80.53      5.57 o 
  -7   6   6       18.52       18.78      4.34 o 
  -6   6   6      327.68      354.63      9.06 o 
  -5   6   6      125.92      123.40      5.31 o 
  -4   6   6        0.76        3.72      3.10 o 
  -3   6   6     2381.00     2493.59     41.58 o 
  -2   6   6     5868.66     5927.48     82.83 o 
  -1   6   6     2364.60     2215.72     26.39 o 
   0   6   6     4041.90     4177.67     49.61 o 
   1   6   6      194.37      209.84     13.40 o 
   2   6   6       41.59       40.90      2.18 o 
   3   6   6     1602.80     1630.79     24.64 o 
   4   6   6    10728.75    11351.74    316.07 o 
   5   6   6      188.99      135.71      8.60 o 
   6   6   6     1879.57     1864.55     76.62 o 
   7   6   6      487.93      502.82     30.35 o 
   8   6   6        0.24        1.90      5.20 o 
   9   6   6        1.73        5.06      4.95 o 
  10   6   6       12.46       13.26      5.53 o 
  11   6   6      100.11       92.02      7.23 o 
 -10   7   6      112.88      120.89      7.68 o 
  -9   7   6        3.60        4.32      5.24 o 
  -8   7   6      293.98      308.56      9.22 o 
  -7   7   6      230.54      210.99      7.70 o 
  -6   7   6      424.33      420.36     10.12 o 
  -5   7   6     2095.72     1987.02     34.23 o 
  -4   7   6     1775.39     1774.07     30.65 o 
  -3   7   6      268.80      277.85      6.44 o 
  -2   7   6     2401.10     2435.30     34.94 o 
  -1   7   6     1610.01     1687.82     20.53 o 
   0   7   6      175.64      179.29      3.74 o 
   1   7   6      137.83      119.14      8.80 o 
   2   7   6       90.19       88.45      7.03 o 
   3   7   6      452.46      463.61      8.08 o 
   4   7   6      123.76      160.91      9.27 o 
   5   7   6     4930.44     4895.86    102.25 o 
   6   7   6     1519.25     1522.79     71.02 o 
   7   7   6      767.51      804.78     20.34 o 
   8   7   6       62.49       50.54      7.44 o 
   9   7   6        6.29        0.00      5.30 o 
  10   7   6      238.09      236.64      9.74 o 
  11   7   6      224.53      224.17     11.49 o 
 -10   8   6      247.63      239.56      9.36 o 
  -9   8   6       81.88       84.20      6.32 o 
  -8   8   6      169.92      180.75      7.56 o 
  -7   8   6      209.05      220.91      8.01 o 
  -6   8   6      124.01      110.97      5.73 o 
  -5   8   6     1401.87     1446.78     28.12 o 
  -4   8   6     2355.28     2362.49     40.25 o 
  -3   8   6      994.93     1019.27     14.60 o 
  -2   8   6      772.83      793.69     11.82 o 
  -1   8   6       20.69       28.85      3.40 o 
   0   8   6      240.49      255.63      6.51 o 
   1   8   6       83.99       88.18      3.79 o 
   2   8   6      763.23      758.24     12.44 o 
   3   8   6      915.17      832.07     26.07 o 
   4   8   6      186.51      183.61      5.21 o 
   5   8   6     2669.75     2547.92     65.93 o 
   6   8   6     3425.45     3534.91     75.19 o 
   7   8   6     1079.45     1093.47     26.49 o 
   8   8   6      138.36      129.48      8.10 o 
   9   8   6        1.94        4.14      7.59 o 
  10   8   6       10.09        9.49      6.41 o 
  11   8   6      356.76      347.28     14.01 o 
  -9   9   6      309.57      312.20     12.98 o 
  -8   9   6       73.37       73.23      6.08 o 
  -7   9   6       45.98       55.77      5.56 o 
  -6   9   6       80.62       78.13      5.59 o 
  -5   9   6     2165.14     2200.88     38.03 o 
  -4   9   6     3679.46     3706.92     61.84 o 
  -3   9   6      240.19      259.87      5.91 o 
  -2   9   6      418.36      439.23      7.85 o 
  -1   9   6        4.57        4.80      2.05 o 
   0   9   6      294.28      310.71      5.54 o 
   1   9   6     1027.93     1037.86     13.62 o 
   2   9   6     3162.38     3077.76     45.00 o 
   3   9   6     1627.89     1491.51     26.08 o 
   4   9   6      430.43      442.83      8.67 o 
   5   9   6        0.03        7.75      3.59 o 
   6   9   6      595.58      616.01     33.76 o 
   7   9   6      641.64      624.03     17.72 o 
   8   9   6      288.18      300.29     12.55 o 
   9   9   6        3.15        1.98      6.95 o 
  10   9   6        2.90        5.50      6.82 o 
  11   9   6        1.34       -1.76      7.97 o 
  -9  10   6       71.68       87.80      6.95 o 
  -8  10   6      128.13      141.59      9.08 o 
  -7  10   6      210.97      219.10      9.60 o 
  -6  10   6        0.26        1.72      4.84 o 
  -5  10   6      824.23      836.85     16.91 o 
  -4  10   6     1899.82     1927.70     33.76 o 
  -3  10   6     3778.90     3840.96     50.11 o 
  -2  10   6       59.45       56.02      3.38 o 
  -1  10   6        5.30        7.55      2.83 o 
   0  10   6      108.84      129.95      3.71 o 
   1  10   6      287.50      283.99      6.88 o 
   2  10   6     1039.94     1126.00     17.78 o 
   3  10   6     3863.08     3951.65     57.41 o 
   4  10   6     3967.59     4028.26     59.41 o 
   5  10   6      621.38      594.52     12.00 o 
   6  10   6        1.48        6.47      5.74 o 
   7  10   6      140.52      131.72      8.67 o 
   8  10   6        5.59        2.47      7.34 o 
   9  10   6        7.13       13.05      7.85 o 
  10  10   6      488.37      554.24     18.55 o 
  -8  11   6      233.39      242.55     11.50 o 
  -7  11   6      599.84      623.13     14.89 o 
  -6  11   6      467.73      479.50     15.40 o 
  -5  11   6       66.58       78.10      6.07 o 
  -4  11   6      430.70      424.31     11.30 o 
  -3  11   6     1315.98     1366.81     19.48 o 
  -2  11   6     3451.57     3427.45     45.02 o 
  -1  11   6        4.75        3.00      2.32 o 
   0  11   6       28.56       34.29      3.10 o 
   1  11   6      306.66      273.91      7.04 o 
   2  11   6      337.44      336.19      8.58 o 
   3  11   6     3423.27     3453.54     50.48 o 
   4  11   6     3091.05     3158.90     47.24 o 
   5  11   6     1843.65     1817.33     28.15 o 
   6  11   6      251.96      284.63      9.16 o 
   7  11   6      214.39      201.27     10.94 o 
   8  11   6       16.68       17.67      9.59 o 
   9  11   6      303.89      322.91     14.09 o 
  10  11   6      309.30      350.87     15.40 o 
  -8  12   6       15.39       20.33      7.25 o 
  -7  12   6      713.69      728.90     16.84 o 
  -6  12   6     1358.00     1423.44     29.38 o 
  -5  12   6      581.77      619.34     14.72 o 
  -4  12   6       47.36       51.59      5.82 o 
  -3  12   6      146.25      151.28      7.01 o 
  -2  12   6      202.53      205.85      6.25 o 
  -1  12   6      170.98      173.45      5.35 o 
   0  12   6      873.93      871.41     15.06 o 
   1  12   6      144.46      143.53      5.25 o 
   2  12   6        0.92        0.35      3.80 o 
   3  12   6      284.09      281.02      8.14 o 
   4  12   6     1730.37     1666.07     30.29 o 
   5  12   6     2785.34     2746.04     62.73 o 
   6  12   6      539.00      543.36     25.83 o 
   7  12   6        3.62        8.03      7.20 o 
   8  12   6       19.48       21.42      8.05 o 
   9  12   6      110.17      112.07     10.20 o 
  -7  13   6      247.93      249.03     10.09 o 
  -6  13   6     1504.12     1543.63     29.15 o 
  -5  13   6      636.54      588.56     14.55 o 
  -4  13   6      348.01      337.53     14.83 o 
  -3  13   6      103.08      102.61      4.96 o 
  -2  13   6       91.93       88.95      4.59 o 
  -1  13   6       23.76       24.96      4.27 o 
   0  13   6      677.25      701.74     12.89 o 
   1  13   6     1661.53     1687.30     26.84 o 
   2  13   6      605.38      589.88     12.88 o 
   3  13   6      674.72      661.91     13.92 o 
   4  13   6      455.22      451.57     14.57 o 
   5  13   6      330.85      307.74      8.03 o 
   6  13   6       63.79       60.75      5.90 o 
   7  13   6        0.97       -5.22      5.62 o 
   8  13   6       47.26       29.32      8.78 o 
   9  13   6        0.85        3.66      8.75 o 
  -7  14   6      338.61      360.68     14.39 o 
  -6  14   6      240.17      253.27     13.75 o 
  -5  14   6     1276.75     1296.18     41.91 o 
  -4  14   6     1179.10     1183.84     26.23 o 
  -3  14   6      446.19      446.00      9.55 o 
  -2  14   6       75.52       81.82      4.77 o 
  -1  14   6      137.40      142.40      7.01 o 
   0  14   6      848.34      849.79     15.04 o 
   1  14   6     1081.87     1081.55     18.36 o 
   2  14   6     2189.02     2220.32     39.04 o 
   3  14   6     1331.72     1277.22     33.16 o 
   4  14   6       39.53       42.14      7.54 o 
   5  14   6       32.85       43.89     10.64 o 
   6  14   6       34.66       37.46      6.08 o 
   7  14   6       43.17       48.42      6.59 o 
   8  14   6      306.58      307.76     19.26 o 
  -6  15   6      133.30      133.63     15.85 o 
  -5  15   6      107.39      110.06      8.33 o 
  -4  15   6     1322.07     1380.13     23.05 o 
  -3  15   6      136.99      142.26      6.14 o 
  -2  15   6       18.84       19.47      5.89 o 
  -1  15   6       11.19       12.80      5.63 o 
   0  15   6       14.62       16.40      5.34 o 
   1  15   6      368.73      386.85     10.19 o 
   2  15   6     2783.82     2795.27     48.49 o 
   3  15   6      865.38      851.94     22.15 o 
   4  15   6      374.51      362.94     17.18 o 
   5  15   6      238.88      235.98     14.53 o 
   6  15   6      164.26      168.98     27.47 o 
   7  15   6        2.83       -1.04      8.07 o 
  -5  16   6        7.33        9.02      8.39 o 
  -4  16   6       29.82       34.04      6.06 o 
  -3  16   6       37.86       38.28      6.89 o 
  -2  16   6       40.36       32.99      6.58 o 
  -1  16   6      403.12      398.88     13.06 o 
   0  16   6      331.16      341.57     12.73 o 
   1  16   6      179.67      166.94      7.55 o 
   2  16   6     1397.82     1419.79     26.40 o 
   3  16   6      342.49      328.84     13.72 o 
   4  16   6      787.47      765.22     21.56 o 
   5  16   6      148.46      159.00      7.43 o 
   6  16   6        5.07       14.84     17.64 o 
  -4  17   6        9.91       11.13      8.07 o 
  -3  17   6        4.04        9.31      6.58 o 
  -2  17   6      151.31      134.55     10.36 o 
  -1  17   6       53.99       55.26      7.71 o 
   0  17   6      812.21      808.42     21.72 o 
   1  17   6      147.78      135.90      9.03 o 
   2  17   6      100.74       99.92      6.38 o 
   3  17   6      587.66      557.25     17.67 o 
   4  17   6      295.59      271.82     17.91 o 
   5  17   6      172.12      177.04      8.28 o 
  -2  18   6       15.39       14.95      7.90 o 
  -1  18   6      552.96      553.07     17.63 o 
   0  18   6      707.77      685.16     19.62 o 
   1  18   6      794.35      746.72     29.32 o 
   2  18   6       22.53       21.16      7.13 o 
   3  18   6        9.97       15.87      8.14 o 
   0 -16   7      622.47      625.37     19.39 o 
   1 -16   7      541.25      516.21     18.16 o 
   2 -16   7      348.66      337.31     14.29 o 
  -3 -15   7      494.68      478.86     20.45 o 
  -2 -15   7       22.88       25.41      9.45 o 
  -1 -15   7      148.61      155.82     11.07 o 
   0 -15   7      151.68      154.24     10.05 o 
   1 -15   7       80.78       80.01      8.80 o 
   2 -15   7      344.02      319.43     13.58 o 
   3 -15   7       56.81       53.81      8.59 o 
   4 -15   7        2.94        4.74      8.00 o 
  -4 -14   7      646.10      628.36     24.18 o 
  -3 -14   7       18.19       20.70      6.46 o 
  -2 -14   7     1974.05     2102.58     69.49 o 
  -1 -14   7      430.48      444.43     11.49 o 
   0 -14   7      127.04      120.20      8.94 o 
   1 -14   7      215.95      210.81     10.83 o 
   2 -14   7       17.57       16.12      7.12 o 
   3 -14   7        0.17        0.14      7.88 o 
   4 -14   7      120.26      115.95      6.68 o 
   5 -14   7      128.41      116.62      9.03 o 
   6 -14   7       24.55       34.98      7.59 o 
  -5 -13   7       45.75       33.82     10.05 o 
  -4 -13   7      133.12      123.49     11.28 o 
  -3 -13   7      214.06      200.14     13.78 o 
  -2 -13   7     1008.54     1019.99     27.12 o 
  -1 -13   7     2616.11     2646.18     46.24 o 
   0 -13   7      773.60      787.99     16.28 o 
   1 -13   7       12.50       17.63      6.78 o 
   2 -13   7        8.05        9.54      6.68 o 
   3 -13   7        5.31        6.99      5.29 o 
   4 -13   7      638.64      618.22     12.89 o 
   5 -13   7       85.01       79.53      7.44 o 
   6 -13   7      791.91      773.15     18.66 o 
   7 -13   7      164.31      152.26     10.39 o 
  -6 -12   7      127.05      137.78     12.13 o 
  -5 -12   7        5.53        6.46      9.08 o 
  -4 -12   7      191.93      187.88     14.02 o 
  -3 -12   7        0.72       -4.91      7.77 o 
  -2 -12   7      376.62      369.59     10.23 o 
  -1 -12   7     1158.66     1201.22     19.38 o 
   0 -12   7     1200.14     1198.81     22.49 o 
   1 -12   7     1114.69     1085.26     26.17 o 
   2 -12   7       12.19       18.75      6.30 o 
   3 -12   7       25.91       27.51      4.73 o 
   4 -12   7      530.02      537.96     11.65 o 
   5 -12   7      770.45      737.00     17.29 o 
   6 -12   7      429.74      424.21     12.93 o 
   7 -12   7     1055.12     1054.77     22.96 o 
   8 -12   7       15.57       23.61      8.09 o 
  -7 -11   7       15.55       14.71     13.88 o 
  -6 -11   7       72.59       84.47      7.98 o 
  -5 -11   7        8.58       16.68      8.84 o 
  -4 -11   7     1085.45     1035.99     33.67 o 
  -3 -11   7      455.98      441.99     18.62 o 
  -2 -11   7       44.04       49.97      7.46 o 
  -1 -11   7      455.86      460.48      9.41 o 
   0 -11   7      547.72      553.61     16.00 o 
   1 -11   7      122.69      118.20      7.40 o 
   2 -11   7        1.69        5.39      4.45 o 
   3 -11   7       18.45       25.62      4.84 o 
   4 -11   7       97.36       99.91     12.37 o 
   5 -11   7       81.11       95.20      7.97 o 
   6 -11   7     2147.13     2133.62     40.19 o 
   7 -11   7      717.66      670.32     17.44 o 
   8 -11   7      361.04      366.95     30.86 o 
   9 -11   7        7.00        8.56      7.76 o 
  -8 -10   7       36.00       21.88     11.64 o 
  -7 -10   7       61.86       60.65      8.58 o 
  -6 -10   7        1.31       -4.46      6.08 o 
  -5 -10   7      524.98      474.62     14.55 o 
  -4 -10   7     1194.32     1099.84     35.10 o 
  -3 -10   7     1753.58     1770.91     53.19 o 
  -2 -10   7      661.16      640.78     13.54 o 
  -1 -10   7      167.82      186.70      7.08 o 
   0 -10   7      311.00      327.94      7.33 o 
   1 -10   7      355.84      377.98      7.94 o 
   2 -10   7      362.29      377.76      9.89 o 
   3 -10   7      312.22      308.49      9.00 o 
   4 -10   7      387.08      370.57     15.07 o 
   5 -10   7        8.96        5.83      5.91 o 
   6 -10   7      652.46      628.37     18.12 o 
   7 -10   7      636.63      648.20     18.29 o 
   8 -10   7      505.13      511.66     13.92 o 
   9 -10   7      319.63      313.88     12.47 o 
  -8  -9   7       84.91       91.24     12.52 o 
  -7  -9   7      139.84      164.33     10.31 o 
  -6  -9   7        0.62       -0.58      5.21 o 
  -5  -9   7        6.85        7.49      4.79 o 
  -4  -9   7     2185.75     2217.74     39.56 o 
  -3  -9   7     3232.98     3170.96     72.08 o 
  -2  -9   7      909.76     1001.68     18.94 o 
  -1  -9   7      247.35      237.95      7.30 o 
   0  -9   7        0.25       -3.45      3.86 o 
   1  -9   7        6.31        7.18      3.02 o 
   2  -9   7       39.60       46.08      4.34 o 
   3  -9   7      496.27      480.66     10.99 o 
   4  -9   7     1256.06     1257.29     29.23 o 
   5  -9   7      516.50      521.05     15.14 o 
   6  -9   7        3.74        2.05      6.07 o 
   7  -9   7      195.15      185.32     13.58 o 
   8  -9   7      257.17      257.03     17.31 o 
   9  -9   7      390.31      373.97     12.17 o 
  10  -9   7       61.03       68.86      8.16 o 
  -9  -8   7       12.24       16.74     10.71 o 
  -8  -8   7       47.75       50.26     10.70 o 
  -7  -8   7       17.95       26.01      7.13 o 
  -6  -8   7      225.62      239.37     13.95 o 
  -5  -8   7      350.02      364.61     10.29 o 
  -4  -8   7      303.26      323.41     14.68 o 
  -3  -8   7     2147.76     2067.39     31.89 o 
  -2  -8   7     1372.69     1391.54     21.60 o 
  -1  -8   7     1037.19     1118.10     20.41 o 
   0  -8   7      263.69      256.78      6.23 o 
   1  -8   7       14.32       10.91      2.74 o 
   2  -8   7       60.80       67.82      4.59 o 
   3  -8   7     1247.33     1248.53     22.94 o 
   4  -8   7     3456.27     3429.30     72.76 o 
   5  -8   7     2488.58     2599.84     56.10 o 
   6  -8   7      517.48      511.56     14.97 o 
   7  -8   7       18.96       15.22      5.90 o 
   8  -8   7        1.91        1.00      5.99 o 
   9  -8   7      180.74      166.96     10.02 o 
  10  -8   7       95.38      103.49      7.62 o 
  -9  -7   7       72.42       70.97     11.41 o 
  -8  -7   7        5.78       10.66      7.20 o 
  -7  -7   7        6.70       17.62      6.71 o 
  -6  -7   7     1738.47     1831.49     47.36 o 
  -5  -7   7      668.05      659.81     14.36 o 
  -4  -7   7        6.69       10.77      4.04 o 
  -3  -7   7       20.51       10.33      3.34 o 
  -2  -7   7     3571.18     3594.99     43.50 o 
  -1  -7   7     3605.60     3529.07     56.99 o 
   0  -7   7       18.63       17.49      2.74 o 
   1  -7   7      129.53      157.34      4.29 o 
   2  -7   7      216.42      208.94      6.42 o 
   3  -7   7        6.87       13.13      4.01 o 
   4  -7   7     2528.88     2686.93     57.56 o 
   5  -7   7     3213.92     3252.82     69.13 o 
   6  -7   7     1006.93     1016.96     25.40 o 
   7  -7   7     1277.01     1307.08     39.71 o 
   8  -7   7      151.93      168.44      9.07 o 
   9  -7   7      158.36      158.70     16.77 o 
  10  -7   7       38.01       33.19      6.20 o 
  11  -7   7      374.87      379.49     13.82 o 
  -9  -6   7      102.73      115.78     12.34 o 
  -8  -6   7      265.41      291.00     12.36 o 
  -7  -6   7      232.01      248.66     11.24 o 
  -6  -6   7     1287.54     1338.14     31.68 o 
  -5  -6   7     1724.44     1780.62     32.00 o 
  -4  -6   7     1978.60     2076.57     36.67 o 
  -3  -6   7      229.54      224.60      6.22 o 
  -2  -6   7      581.82      642.77      9.91 o 
  -1  -6   7       74.23       69.46      3.19 o 
   0  -6   7        2.42        1.19      2.09 o 
   1  -6   7      864.07      916.26     14.47 o 
   2  -6   7       10.17       16.16      2.98 o 
   3  -6   7      999.55     1003.20     31.42 o 
   4  -6   7      139.03      183.08     14.05 o 
   5  -6   7     2217.02     2162.83     46.88 o 
   6  -6   7      394.35      428.93     21.14 o 
   7  -6   7     2356.07     2377.92     51.72 o 
   8  -6   7      112.79      101.37      9.65 o 
   9  -6   7      211.84      217.98     15.33 o 
  10  -6   7      148.48      152.82     13.71 o 
  11  -6   7      377.59      375.42     17.37 o 
 -10  -5   7      321.11      327.51     17.87 o 
  -9  -5   7       40.07       31.05      9.82 o 
  -8  -5   7       34.05       40.83      7.03 o 
  -7  -5   7      137.76      137.83      8.28 o 
  -6  -5   7      530.24      505.33     14.91 o 
  -5  -5   7     1134.67     1142.15     27.09 o 
  -4  -5   7     2835.89     2913.19     52.53 o 
  -3  -5   7     1848.33     1873.24     28.69 o 
  -2  -5   7      144.14      143.62      3.78 o 
  -1  -5   7      563.09      545.72      7.87 o 
   0  -5   7      719.33      710.29     11.67 o 
   1  -5   7      651.84      620.57     10.33 o 
   2  -5   7     4471.33     4615.78     77.16 o 
   3  -5   7      812.59      879.79     16.39 o 
   4  -5   7      139.48      147.31      7.02 o 
   5  -5   7      223.03      211.67      8.46 o 
   6  -5   7     1006.81     1052.77     24.60 o 
   7  -5   7      333.14      347.79     11.26 o 
   8  -5   7      110.62      126.58     10.45 o 
   9  -5   7        2.56        4.49      5.40 o 
  10  -5   7       44.06       49.80      6.35 o 
  11  -5   7        4.21        6.92      5.51 o 
 -10  -4   7      605.46      607.93     24.34 o 
  -9  -4   7       31.59       40.34      9.56 o 
  -8  -4   7      207.13      215.19     10.13 o 
  -7  -4   7      167.77      146.22      8.14 o 
  -6  -4   7        1.23        5.64      4.84 o 
  -5  -4   7      500.16      546.76     15.12 o 
  -4  -4   7     6261.53     6183.00    103.68 o 
  -3  -4   7      995.65      999.01     18.62 o 
  -2  -4   7     1540.60     1428.23     17.92 o 
  -1  -4   7       66.46       64.41      2.17 o 
   0  -4   7       55.73       73.04      3.82 o 
   1  -4   7     5404.18     5693.72     67.57 o 
   2  -4   7     6441.23     6571.85     93.60 o 
   3  -4   7     2301.24     2321.39     39.61 o 
   4  -4   7     1436.02     1494.08     32.90 o 
   5  -4   7     1579.73     1643.98     29.77 o 
   6  -4   7     1119.31     1150.63     21.88 o 
   7  -4   7       30.54       29.72      5.73 o 
   8  -4   7      203.29      198.58      7.41 o 
   9  -4   7        4.94        8.53      4.36 o 
  10  -4   7       67.93       73.34      5.58 o 
  11  -4   7      344.61      367.90     12.18 o 
 -10  -3   7        5.98       19.35      9.11 o 
  -9  -3   7        5.99        9.44      6.34 o 
  -8  -3   7      133.14      125.33      7.85 o 
  -7  -3   7      685.17      731.68     19.18 o 
  -6  -3   7       66.44       61.20      9.80 o 
  -5  -3   7     1060.02     1042.67     24.58 o 
  -4  -3   7      114.94      135.86      7.99 o 
  -3  -3   7     2878.48     2856.02     48.79 o 
  -2  -3   7     1261.44     1253.63     15.77 o 
  -1  -3   7       56.31       66.32      2.05 o 
   0  -3   7      265.72      298.34      5.90 o 
   1  -3   7       52.15       68.44      1.99 o 
   2  -3   7     1743.61     1719.68     20.73 o 
   3  -3   7     2103.19     1989.98     29.86 o 
   4  -3   7     8726.45     8771.82    186.12 o 
   5  -3   7     1348.94     1443.14     26.38 o 
   6  -3   7      286.09      279.25      7.76 o 
   7  -3   7       24.96       24.83      3.91 o 
   8  -3   7       41.65       46.24      7.34 o 
   9  -3   7      386.86      385.02     10.64 o 
  10  -3   7     1129.18     1108.12     26.54 o 
  11  -3   7       62.61       69.98      5.88 o 
  12  -3   7        9.16       12.15      5.50 o 
 -10  -2   7       90.29       97.68     10.65 o 
  -9  -2   7        4.92       11.26      5.99 o 
  -8  -2   7      540.76      502.89     14.75 o 
  -7  -2   7     1544.06     1479.29     33.62 o 
  -6  -2   7      961.63      979.31     23.49 o 
  -5  -2   7      463.34      434.75     16.70 o 
  -4  -2   7      591.40      575.20     11.75 o 
  -3  -2   7       79.34       73.65      3.65 o 
  -2  -2   7     2949.07     3081.91     36.99 o 
  -1  -2   7     1708.35     1857.38     20.92 o 
   0  -2   7       99.38      106.84      4.08 o 
   1  -2   7      231.40      216.77      3.55 o 
   2  -2   7        1.92        6.87      1.18 o 
   3  -2   7     3099.55     3102.36     53.45 o 
   4  -2   7     2692.63     2667.24     58.54 o 
   5  -2   7     1500.66     1470.75     38.71 o 
   6  -2   7      168.36      151.82      6.07 o 
   7  -2   7      217.19      218.35     11.34 o 
   8  -2   7       50.26       44.46      5.42 o 
   9  -2   7      533.00      511.49     12.52 o 
  10  -2   7      496.79      487.51     11.75 o 
  11  -2   7      614.19      615.79     14.11 o 
  12  -2   7      623.02      598.50     16.27 o 
 -10  -1   7       83.94       73.24      9.91 o 
  -9  -1   7       11.02        6.28      5.76 o 
  -8  -1   7      503.38      469.55     13.90 o 
  -7  -1   7     1697.44     1616.04     29.08 o 
  -6  -1   7     2682.31     2591.51     44.78 o 
  -5  -1   7     2911.17     2831.71     40.73 o 
  -4  -1   7      222.98      230.86      5.92 o 
  -3  -1   7      717.83      749.95     12.25 o 
  -2  -1   7     1932.25     1947.53     28.67 o 
  -1  -1   7      418.09      437.36      5.75 o 
   0  -1   7     4021.31     4140.64     60.37 o 
   1  -1   7     1326.51     1280.20     13.74 o 
   2  -1   7      226.13      188.32      3.35 o 
   3  -1   7        3.42       17.02      5.11 o 
   4  -1   7     1164.34     1174.42     27.45 o 
   5  -1   7     1070.97     1014.71     30.40 o 
   6  -1   7     1421.25     1448.41     26.44 o 
   7  -1   7      482.63      458.81     10.54 o 
   8  -1   7       32.88       24.32      4.25 o 
   9  -1   7      173.48      156.81     12.07 o 
  10  -1   7      708.00      659.86     14.60 o 
  11  -1   7      397.61      398.47     13.86 o 
  12  -1   7     1101.19     1088.98     26.10 o 
 -10   0   7      160.76      138.78     11.23 o 
  -9   0   7       17.72       17.63      4.65 o 
  -8   0   7       29.84       32.34      4.17 o 
  -7   0   7      261.36      245.02      7.41 o 
  -6   0   7     1564.94     1439.87     25.11 o 
  -5   0   7     2459.65     2442.44     40.80 o 
  -4   0   7      452.48      443.08      9.39 o 
  -3   0   7      147.49      176.63      4.55 o 
  -2   0   7      225.50      244.07      4.08 o 
  -1   0   7       12.58        9.83      1.18 o 
   0   0   7     4155.63     4162.96     49.96 o 
   1   0   7    10950.95    11122.82    228.62 o 
   2   0   7     4001.60     3968.56     43.88 o 
   3   0   7      176.77      157.45      5.03 o 
   4   0   7        1.89        3.24      3.62 o 
   6   0   7       17.47       21.04      4.00 o 
   7   0   7        3.65        2.57      3.36 o 
   8   0   7      284.57      304.94      8.62 o 
   9   0   7       60.80       58.38      4.80 o 
  10   0   7       10.54       13.01      4.85 o 
  11   0   7      352.24      316.79      9.94 o 
  12   0   7      421.76      387.49     12.89 o 
 -10   1   7        4.46        2.04      5.70 o 
  -9   1   7      139.16      130.67      6.09 o 
  -8   1   7      185.77      174.04      6.83 o 
  -7   1   7       24.48       25.78      3.80 o 
  -6   1   7      328.69      332.45      7.40 o 
  -5   1   7     3310.96     3168.27     46.56 o 
  -4   1   7      758.83      746.66     12.46 o 
  -3   1   7       29.67       30.10      2.34 o 
  -2   1   7      426.47      474.52      7.03 o 
  -1   1   7        1.31        1.23      1.21 o 
   0   1   7      751.83      728.15     13.06 o 
   1   1   7     2916.02     2832.88     29.36 o 
   2   1   7    10120.17    10703.25    326.90 o 
   3   1   7     4852.42     4725.72     69.49 o 
   4   1   7      478.67      500.18     13.69 o 
   5   1   7       11.19        1.50      2.84 o 
   6   1   7      966.96      976.83     18.68 o 
   7   1   7      108.99      111.03      5.35 o 
   8   1   7      784.99      731.16     17.21 o 
   9   1   7     1769.47     1650.19     30.36 o 
  10   1   7      494.00      484.51     17.56 o 
  11   1   7      314.64      297.89     10.90 o 
  12   1   7       24.66       27.90      7.95 o 
 -10   2   7      544.87      504.00     14.12 o 
  -9   2   7      837.27      790.41     17.59 o 
  -8   2   7     1559.47     1438.33     25.43 o 
  -7   2   7      377.27      366.53      9.04 o 
  -6   2   7        3.39        7.91      3.46 o 
  -5   2   7      323.05      344.23      9.37 o 
  -4   2   7      413.07      422.95     12.81 o 
  -3   2   7       92.39       99.51      3.25 o 
  -2   2   7     1275.13     1237.71     18.48 o 
  -1   2   7      130.98      123.74      3.47 o 
   0   2   7        2.78        4.18      1.21 o 
   1   2   7     2299.86     2423.50     25.28 o 
   2   2   7     5853.53     6093.12     72.27 o 
   3   2   7     8023.09     7818.62    115.62 o 
   4   2   7     1218.53     1308.88     30.22 o 
   5   2   7       29.55        4.44      3.44 o 
   6   2   7        1.05       -0.67      3.39 o 
   7   2   7     1365.57     1348.61     25.12 o 
   8   2   7      934.69      889.69     21.09 o 
   9   2   7     1421.37     1414.25     26.78 o 
  10   2   7      767.98      729.29     15.89 o 
  11   2   7      113.84      136.15      8.50 o 
  12   2   7       38.76       30.37      7.31 o 
 -10   3   7      194.70      161.13     12.12 o 
  -9   3   7      903.01      840.19     16.47 o 
  -8   3   7      751.68      679.24     13.86 o 
  -7   3   7     2967.81     2763.18     63.52 o 
  -6   3   7      438.53      445.07      8.98 o 
  -5   3   7      218.17      134.91      6.37 o 
  -4   3   7      179.65      193.14      5.39 o 
  -3   3   7        8.47        9.90      2.23 o 
  -2   3   7      770.36      687.73     11.14 o 
  -1   3   7     2511.04     2376.03     25.87 o 
   0   3   7     3495.26     3785.72     44.89 o 
   1   3   7       16.42        7.88      1.65 o 
   2   3   7      610.59      530.59     10.59 o 
   3   3   7     4576.62     4740.70     56.95 o 
   4   3   7      100.04       86.11      4.09 o 
   6   3   7       51.40       65.90      9.71 o 
   7   3   7       12.84        8.88      3.62 o 
   8   3   7       84.06      103.37      5.51 o 
   9   3   7     2303.41     2284.41     41.26 o 
  10   3   7     1227.71     1235.99     24.32 o 
  11   3   7      592.25      559.71     15.41 o 
  12   3   7        6.58       10.59      6.27 o 
 -10   4   7       84.33       79.51      7.14 o 
  -9   4   7       26.88       32.46      4.96 o 
  -8   4   7      300.25      277.50     15.26 o 
  -7   4   7     3562.87     3467.65     63.87 o 
  -6   4   7     1213.40     1101.97     17.98 o 
  -5   4   7      122.86      119.80      5.23 o 
  -4   4   7        6.88       14.26      3.15 o 
  -3   4   7      295.38      298.08     10.38 o 
  -2   4   7      916.69      898.04     12.57 o 
  -1   4   7     3524.67     3516.17     41.16 o 
   0   4   7     4044.84     3906.36     45.94 o 
   1   4   7     5381.21     5472.25     73.12 o 
   2   4   7      115.44      148.97      4.12 o 
   3   4   7       56.37       49.38      3.19 o 
   4   4   7      264.90      245.84      9.83 o 
   5   4   7      129.01       67.76     16.50 o 
   6   4   7      211.60      238.55      7.42 o 
   7   4   7     2092.99     2067.08     37.21 o 
   8   4   7       32.81       39.73      6.47 o 
   9   4   7     1056.41      968.06     19.79 o 
  10   4   7      719.62      732.35     16.40 o 
  11   4   7      164.28      158.89      8.02 o 
  12   4   7      409.77      411.47     14.22 o 
 -10   5   7      169.38      153.26      8.35 o 
  -9   5   7      247.25      243.86      8.40 o 
  -8   5   7      758.85      772.38     28.93 o 
  -7   5   7      510.54      507.37     10.61 o 
  -6   5   7      763.65      736.41     14.75 o 
  -5   5   7     2180.04     1901.09     32.77 o 
  -4   5   7        4.75       10.28      3.23 o 
  -3   5   7       75.16       65.03      3.12 o 
  -2   5   7        3.06        5.54      1.91 o 
  -1   5   7     9289.03     9509.62    148.68 o 
   0   5   7     2870.40     2655.22     34.47 o 
   1   5   7     5400.30     5162.20     66.48 o 
   2   5   7      671.21      693.87     10.06 o 
   3   5   7        5.84        4.60      2.00 o 
   4   5   7        0.10        2.44      2.42 o 
   5   5   7     2212.05     2357.68     50.57 o 
   6   5   7     1827.02     1906.79     41.61 o 
   7   5   7     1632.29     1608.49     29.99 o 
   8   5   7      427.58      431.49     11.49 o 
   9   5   7       35.03       29.15      6.70 o 
  10   5   7        3.48        9.86      5.40 o 
  11   5   7     1074.78     1073.90     27.32 o 
  12   5   7      143.54      146.45      9.20 o 
 -10   6   7      292.14      272.65     11.16 o 
  -9   6   7     1158.67     1120.65     21.18 o 
  -8   6   7       91.20       79.65      5.10 o 
  -7   6   7       93.68      103.12      9.35 o 
  -6   6   7      553.07      555.75     12.32 o 
  -5   6   7       10.03       13.11      3.90 o 
  -4   6   7        3.66        5.95      3.41 o 
  -3   6   7     1544.24     1565.38     23.42 o 
  -2   6   7      496.50      490.40      8.45 o 
  -1   6   7       19.90       15.25      1.89 o 
   0   6   7     9906.81     9976.80    129.08 o 
   1   6   7     3763.99     3708.63     62.27 o 
   2   6   7     1994.73     1976.92     26.31 o 
   3   6   7       93.29       91.03      2.71 o 
   4   6   7        0.51        0.74      2.03 o 
   5   6   7      584.36      569.36     15.02 o 
   6   6   7      881.91      947.83     22.84 o 
   7   6   7     2741.68     2656.41     57.45 o 
   8   6   7     2146.48     2285.38     41.74 o 
   9   6   7      905.80      867.14     24.08 o 
  10   6   7       10.78       14.04      5.61 o 
  11   6   7       43.78       43.09      7.26 o 
 -10   7   7      456.55      483.16     14.44 o 
  -9   7   7     1044.11     1052.71     20.82 o 
  -8   7   7      237.21      217.10     11.30 o 
  -7   7   7       33.71       40.86      5.11 o 
  -6   7   7       26.59       24.29      4.61 o 
  -5   7   7       23.02       16.94      4.10 o 
  -4   7   7       35.98       42.97      4.12 o 
  -3   7   7     1173.98     1197.18     18.55 o 
  -2   7   7     4532.22     4527.92     58.29 o 
  -1   7   7     1140.07     1117.83     14.13 o 
   0   7   7      116.45      126.23      3.22 o 
   1   7   7     3050.50     3101.89     52.64 o 
   2   7   7     1888.97     1825.09     24.51 o 
   3   7   7      648.45      643.26     12.14 o 
   4   7   7       25.70       30.90      2.67 o 
   5   7   7     2038.10     2010.67     43.98 o 
   6   7   7      224.76      199.63      8.74 o 
   7   7   7     3476.93     3480.55     74.21 o 
   8   7   7     1428.43     1454.71     33.92 o 
   9   7   7     1241.10     1261.60     25.58 o 
  10   7   7      441.33      445.26     13.21 o 
  11   7   7        3.96        1.00      7.27 o 
  -9   8   7      573.91      589.26     19.37 o 
  -8   8   7      853.93      882.35     23.61 o 
  -7   8   7      322.09      337.80      9.90 o 
  -6   8   7      366.70      364.43      9.82 o 
  -5   8   7      227.75      221.30      7.94 o 
  -4   8   7      174.75      176.57      6.96 o 
  -3   8   7     2825.26     2887.82     44.86 o 
  -2   8   7     3926.42     3999.09     51.81 o 
  -1   8   7     2628.72     2726.61     32.51 o 
   0   8   7      697.96      714.83      9.99 o 
   1   8   7      311.37      343.74      9.36 o 
   2   8   7      291.88      303.78      6.66 o 
   3   8   7      236.40      254.70      5.22 o 
   4   8   7      373.30      359.49      7.52 o 
   5   8   7       11.86       19.60      7.33 o 
   6   8   7      178.69      190.36     27.57 o 
   7   8   7       81.51       86.69      7.12 o 
   8   8   7      364.32      353.73     13.32 o 
   9   8   7     1653.33     1710.28     33.32 o 
  10   8   7      768.52      803.57     19.24 o 
  11   8   7      129.46      154.77     10.26 o 
  -9   9   7      423.21      460.87     14.74 o 
  -8   9   7     1098.49     1156.31     22.50 o 
  -7   9   7      244.25      263.07      9.32 o 
  -6   9   7        1.49        7.07      4.98 o 
  -5   9   7       87.10       85.38      5.61 o 
  -4   9   7      194.98      188.24      7.59 o 
  -3   9   7      218.85      241.58      8.37 o 
  -2   9   7     3137.46     3323.80     43.48 o 
  -1   9   7     2434.38     2517.07     30.21 o 
   0   9   7     1190.81     1190.65     15.25 o 
   1   9   7      191.58      202.06      5.87 o 
   2   9   7       57.80       47.99      3.24 o 
   3   9   7        2.33        9.47      2.38 o 
   4   9   7        8.57       18.91      3.03 o 
   5   9   7     3630.69     3597.12     64.43 o 
   6   9   7      957.54      944.07     30.31 o 
   7   9   7      567.46      547.28     16.43 o 
   8   9   7      363.98      399.63     14.38 o 
   9   9   7      332.32      325.97     13.84 o 
  10   9   7      136.06      135.48      9.73 o 
  11   9   7      122.55      138.93     10.26 o 
  -9  10   7        0.18       -1.97      6.57 o 
  -8  10   7      130.77      131.49      7.50 o 
  -7  10   7      412.88      409.90     11.51 o 
  -6  10   7        4.91        1.63      5.11 o 
  -5  10   7       80.69       90.75      6.01 o 
  -4  10   7      316.85      325.75      9.55 o 
  -3  10   7       14.37       10.25      3.54 o 
  -2  10   7      499.60      532.12      9.13 o 
  -1  10   7     8404.85     8534.81     99.08 o 
   0  10   7     2306.16     2454.68     29.66 o 
   1  10   7      863.36      960.16     16.12 o 
   2  10   7       12.86       17.15      3.13 o 
   3  10   7      560.57      479.07      9.61 o 
   4  10   7     1028.58      982.62     16.37 o 
   5  10   7     1409.85     1423.29     22.37 o 
   6  10   7     1871.87     1864.21     56.66 o 
   7  10   7     1332.87     1316.15     38.37 o 
   8  10   7      500.88      492.05     16.29 o 
   9  10   7       13.26        9.21      7.85 o 
  10  10   7        1.03       -1.65      7.77 o 
  -8  11   7        7.66       14.89      6.24 o 
  -7  11   7      262.40      278.42     10.35 o 
  -6  11   7       16.65       24.77      5.88 o 
  -5  11   7      740.59      798.19     16.90 o 
  -4  11   7     1064.21     1122.29     21.67 o 
  -3  11   7      332.42      350.34      7.64 o 
  -2  11   7        7.88       18.46      3.32 o 
  -1  11   7      226.07      237.08      6.16 o 
   0  11   7     2592.59     2729.23     36.79 o 
   1  11   7      989.36      942.76     16.02 o 
   2  11   7      240.95      257.80      7.78 o 
   3  11   7       44.31       42.10      3.57 o 
   4  11   7      126.00      114.34      4.96 o 
   5  11   7      749.39      749.47     13.29 o 
   6  11   7     1126.53     1158.95     22.45 o 
   7  11   7     2668.09     2600.35     57.82 o 
   8  11   7      950.91      964.78     25.92 o 
   9  11   7       97.53      107.06     13.40 o 
  10  11   7        0.32       -7.91      8.18 o 
  -8  12   7        2.83       -6.29      7.16 o 
  -7  12   7        0.57       -0.80      6.68 o 
  -6  12   7       24.76       29.73      6.46 o 
  -5  12   7      256.05      261.67      9.84 o 
  -4  12   7      710.85      718.14     19.72 o 
  -3  12   7     1495.12     1509.25     23.81 o 
  -2  12   7      415.90      445.27      8.72 o 
  -1  12   7      102.32      107.41      4.47 o 
   0  12   7        9.87       14.91      3.49 o 
   1  12   7     1204.24     1202.59     19.84 o 
   2  12   7       51.43       57.09      4.63 o 
   3  12   7       97.13       94.15      5.02 o 
   4  12   7      129.58      139.96      6.33 o 
   5  12   7       63.26       60.15      4.38 o 
   6  12   7      492.05      490.26     12.41 o 
   7  12   7      975.06      939.99     25.43 o 
   8  12   7      621.07      620.89     24.51 o 
   9  12   7       81.10       83.71     10.11 o 
  -7  13   7       17.52       10.98      7.49 o 
  -6  13   7        4.44        8.28      6.40 o 
  -5  13   7        7.83        6.20      6.08 o 
  -4  13   7      656.57      697.12     30.81 o 
  -3  13   7     1542.40     1621.33     25.49 o 
  -2  13   7     1465.11     1509.08     21.62 o 
  -1  13   7      604.72      586.30     13.79 o 
   0  13   7       64.28       62.29      4.31 o 
   1  13   7       10.86       12.68      3.88 o 
   2  13   7      473.39      419.92     10.59 o 
   3  13   7     1346.10     1406.92     25.88 o 
   4  13   7      435.24      441.52     13.63 o 
   5  13   7      574.72      575.53     11.62 o 
   6  13   7       48.94       49.29      6.56 o 
   7  13   7      224.43      230.88      9.77 o 
   8  13   7      467.23      456.44     17.33 o 
   9  13   7       94.19       91.43     10.59 o 
  -6  14   7       66.78       81.14      9.78 o 
  -5  14   7        1.17        0.52      6.50 o 
  -4  14   7      218.17      229.41      8.03 o 
  -3  14   7     1734.28     1802.84     39.49 o 
  -2  14   7      681.99      675.07     11.85 o 
  -1  14   7     1143.01     1114.76     22.68 o 
   0  14   7      402.47      453.27      9.72 o 
   1  14   7        0.41        2.56      3.97 o 
   2  14   7       41.24       41.92      4.96 o 
   3  14   7      696.42      737.84     15.49 o 
   4  14   7     1550.42     1535.50     28.97 o 
   5  14   7      734.21      715.23     15.75 o 
   6  14   7      325.37      346.94     10.92 o 
   7  14   7        0.18       -1.44      7.00 o 
   8  14   7        5.25        9.77      8.99 o 
  -6  15   7       97.16      102.36      9.58 o 
  -5  15   7      209.05      219.81      9.80 o 
  -4  15   7        2.79        1.38      5.31 o 
  -3  15   7        7.21       16.02      5.28 o 
  -2  15   7      280.62      257.13     10.16 o 
  -1  15   7      665.38      670.50     15.62 o 
   0  15   7       34.00       38.43      5.74 o 
   1  15   7        9.11       13.51      5.56 o 
   2  15   7       69.59       76.60      5.61 o 
   3  15   7      184.05      176.97      9.82 o 
   4  15   7      855.55      833.67     17.97 o 
   5  15   7     1635.02     1578.72     29.80 o 
   6  15   7      917.06      963.14     25.50 o 
   7  15   7      119.81      110.09     11.55 o 
  -5  16   7      797.16      908.97     23.88 o 
  -4  16   7       69.43       76.20      9.37 o 
  -3  16   7      202.32      198.89     11.46 o 
  -2  16   7      231.07      234.00     10.03 o 
  -1  16   7       73.69       67.99      6.40 o 
   0  16   7        0.59        0.76      6.54 o 
   1  16   7       96.73      104.66      6.03 o 
   2  16   7      133.44      123.09      6.46 o 
   3  16   7      317.89      317.70     13.47 o 
   4  16   7       88.12       83.06      6.73 o 
   5  16   7     1394.99     1365.43     26.49 o 
   6  16   7      558.31      552.82     18.32 o 
  -3  17   7       69.76       77.73      9.12 o 
  -2  17   7       40.36       43.65      6.95 o 
  -1  17   7       71.95       78.75      7.09 o 
   0  17   7       46.76       40.95      7.41 o 
   1  17   7       12.70       12.62      6.92 o 
   2  17   7      817.78      829.30     17.28 o 
   3  17   7      424.77      398.31     16.17 o 
   4  17   7        3.57        5.91      6.10 o 
   5  17   7       34.75       37.32      5.96 o 
  -1  18   7       72.11       52.80     11.55 o 
   0  18   7        3.85       10.59      7.38 o 
   1  18   7      276.89      278.08     14.16 o 
   2  18   7       64.82       67.82      6.10 o 
   3  18   7      364.16      376.53     18.59 o 
  -2 -15   8       43.06       40.27      9.57 o 
  -1 -15   8       88.67      107.07      9.96 o 
   0 -15   8      258.18      254.80     12.59 o 
   1 -15   8      245.10      261.00     12.70 o 
   2 -15   8       52.04       41.01      8.51 o 
   3 -15   8      304.34      299.13     17.55 o 
  -3 -14   8        0.03       -1.62      7.13 o 
  -2 -14   8      308.10      306.77     16.46 o 
  -1 -14   8       40.34       38.69      5.77 o 
   0 -14   8      597.33      607.17     18.39 o 
   1 -14   8      466.86      493.85     15.80 o 
   2 -14   8      538.80      535.25     16.64 o 
   3 -14   8       41.94       40.72      7.86 o 
   4 -14   8      159.83      164.24     10.33 o 
   5 -14   8        2.68       -6.31      7.13 o 
  -5 -13   8      221.87      239.75     16.21 o 
  -4 -13   8      303.86      288.51     16.34 o 
  -3 -13   8       86.00       86.11     10.29 o 
  -2 -13   8        0.64       -3.19      4.75 o 
  -1 -13   8       28.46       28.04      5.35 o 
   0 -13   8      244.43      238.05     15.19 o 
   1 -13   8     1554.74     1567.28     36.31 o 
   2 -13   8     1839.60     1769.64     40.30 o 
   3 -13   8      248.53      252.44     16.90 o 
   4 -13   8       16.71       18.43      5.34 o 
   5 -13   8        9.42        1.50      6.49 o 
   6 -13   8       45.54       49.16      7.40 o 
  -6 -12   8      149.09      138.66     12.82 o 
  -5 -12   8      139.92      100.91     11.43 o 
  -4 -12   8        6.04       -1.30      8.94 o 
  -3 -12   8       29.21       29.75      8.77 o 
  -2 -12   8      493.07      499.74     18.73 o 
  -1 -12   8       17.20       14.98      4.11 o 
   0 -12   8       21.38       29.39      4.85 o 
   1 -12   8     1351.97     1319.13     31.12 o 
   2 -12   8      469.04      449.15     14.79 o 
   3 -12   8      852.84      877.77     18.23 o 
   4 -12   8      131.31      139.74      7.04 o 
   5 -12   8       50.11       34.97      7.61 o 
   6 -12   8      262.48      228.83     10.18 o 
   7 -12   8      313.58      318.30     11.91 o 
  -6 -11   8        6.03        2.43      9.61 o 
  -5 -11   8       45.22       36.79      9.73 o 
  -4 -11   8       82.86       82.41      9.95 o 
  -3 -11   8      155.41      166.05     12.35 o 
  -2 -11   8      465.51      465.70     13.72 o 
  -1 -11   8     1340.76     1349.60     21.38 o 
   0 -11   8       86.87       85.17      8.00 o 
   1 -11   8       10.80       13.97      5.98 o 
   2 -11   8      685.58      694.85     15.09 o 
   3 -11   8      207.48      239.46      8.53 o 
   4 -11   8      331.04      322.57      9.93 o 
   5 -11   8        2.05        8.98      6.66 o 
   6 -11   8      193.95      167.75      9.94 o 
   7 -11   8      291.36      277.80     17.02 o 
   8 -11   8       24.74       29.70      7.93 o 
  -7 -10   8      886.84      933.81     23.83 o 
  -6 -10   8      252.27      250.60     11.22 o 
  -5 -10   8      351.76      319.30     16.10 o 
  -4 -10   8       18.42       12.11      8.13 o 
  -3 -10   8      201.64      204.30     12.64 o 
  -2 -10   8      565.97      585.36     14.89 o 
  -1 -10   8     2201.67     2251.13     46.21 o 
   0 -10   8     1518.75     1519.30     23.40 o 
   1 -10   8      156.62      179.91     13.56 o 
   2 -10   8       85.53       96.33      7.20 o 
   3 -10   8        6.32       10.59      4.64 o 
   4 -10   8      341.86      335.74      9.58 o 
   5 -10   8        4.98       11.55      6.43 o 
   6 -10   8        9.44        6.57      6.64 o 
   7 -10   8      294.96      302.60     18.64 o 
   8 -10   8      211.55      213.61     11.54 o 
   9 -10   8       19.51       17.71     12.71 o 
  -8  -9   8      598.36      685.05     28.10 o 
  -7  -9   8       29.92       29.23      8.23 o 
  -6  -9   8      742.69      779.93     17.39 o 
  -5  -9   8        1.09        3.37      5.29 o 
  -4  -9   8        2.75        6.85      6.64 o 
  -3  -9   8       35.08       29.32      7.59 o 
  -2  -9   8      182.28      179.89     15.66 o 
  -1  -9   8     1554.52     1543.20     27.65 o 
   0  -9   8     2696.65     2861.21     48.95 o 
   1  -9   8      495.72      479.33     10.28 o 
   2  -9   8      549.99      583.80     12.85 o 
   3  -9   8      498.62      486.65     11.35 o 
   4  -9   8      472.09      432.95     13.68 o 
   5  -9   8      435.84      446.94     21.51 o 
   6  -9   8      964.35     1008.69     25.06 o 
   7  -9   8      194.95      189.68     10.11 o 
   8  -9   8       15.47       21.98      7.38 o 
   9  -9   8      116.91      114.05      9.06 o 
  -8  -8   8        9.22       -7.71      9.99 o 
  -7  -8   8       27.47       32.80      7.65 o 
  -6  -8   8      471.38      511.93     23.00 o 
  -5  -8   8      146.91      155.46      7.08 o 
  -4  -8   8       26.45       26.43      4.86 o 
  -3  -8   8       57.27       65.62      4.95 o 
  -2  -8   8      161.61      145.88     15.85 o 
  -1  -8   8      819.07      862.35     16.50 o 
   0  -8   8     4094.24     3999.07     67.37 o 
   1  -8   8      436.33      467.71      7.80 o 
   2  -8   8     1455.96     1423.82     25.76 o 
   3  -8   8       77.29       80.11      5.01 o 
   4  -8   8       34.09       38.35      6.02 o 
   5  -8   8      710.95      746.52     19.56 o 
   6  -8   8     1230.40     1226.53     29.12 o 
   7  -8   8      310.03      314.88     11.86 o 
   8  -8   8     1505.04     1496.60     35.99 o 
   9  -8   8      286.84      278.64     12.23 o 
  10  -8   8       32.36       35.30     10.70 o 
  -8  -7   8      703.80      733.90     28.43 o 
  -7  -7   8      397.31      420.42     24.53 o 
  -6  -7   8        1.77        2.13      6.26 o 
  -5  -7   8      104.35      103.27      6.08 o 
  -4  -7   8       74.72       82.21      5.34 o 
  -3  -7   8     1145.96     1184.44     20.14 o 
  -2  -7   8      673.42      715.66     11.15 o 
  -1  -7   8      291.55      361.06      8.42 o 
   0  -7   8      377.23      380.17      8.96 o 
   1  -7   8      165.55      177.78      5.22 o 
   2  -7   8     2881.27     2867.75     49.09 o 
   3  -7   8      281.08      279.61     12.16 o 
   4  -7   8      175.51      195.98      8.82 o 
   5  -7   8       57.31       69.61      9.38 o 
   6  -7   8      304.58      287.19     21.15 o 
   7  -7   8     1351.61     1373.43     32.13 o 
   8  -7   8     2004.32     2008.68     44.82 o 
   9  -7   8      569.79      593.58     17.34 o 
  10  -7   8       36.46       38.60      8.67 o 
  -9  -6   8      418.04      393.36     20.03 o 
  -8  -6   8      322.88      353.77     13.85 o 
  -7  -6   8        4.97        3.95     11.17 o 
  -6  -6   8      356.58      365.70     15.19 o 
  -5  -6   8       60.28       64.08      5.22 o 
  -4  -6   8      282.88      273.87      9.45 o 
  -3  -6   8     3066.79     3152.79     47.25 o 
  -2  -6   8     2773.93     2933.76     38.88 o 
  -1  -6   8       18.54       22.42      2.40 o 
   0  -6   8     2201.41     2051.90     30.50 o 
   1  -6   8     2349.82     2407.35     35.42 o 
   2  -6   8     1336.12     1384.12     24.74 o 
   3  -6   8     1118.55     1155.61     21.19 o 
   4  -6   8       10.05        6.93      7.25 o 
   5  -6   8        5.69        8.87      4.83 o 
   6  -6   8       89.83       83.52      9.66 o 
   7  -6   8      533.24      534.24     18.92 o 
   8  -6   8      542.27      571.90     16.57 o 
   9  -6   8       88.90       98.98      7.57 o 
  10  -6   8      148.85      147.94      8.72 o 
  11  -6   8       77.08       80.28      7.91 o 
  -9  -5   8      649.96      650.78     26.17 o 
  -8  -5   8      531.60      538.95     16.81 o 
  -7  -5   8      616.02      623.64     17.90 o 
  -6  -5   8      265.07      252.03     10.51 o 
  -5  -5   8      369.31      359.81     12.06 o 
  -4  -5   8      358.08      346.18      9.21 o 
  -3  -5   8     3306.26     3395.13     50.56 o 
  -2  -5   8     1373.33     1392.28     19.31 o 
  -1  -5   8     3314.27     3402.50     41.10 o 
   0  -5   8     2952.45     3062.34     37.07 o 
   1  -5   8      392.69      391.74      7.47 o 
   2  -5   8      221.05      264.68      9.13 o 
   3  -5   8     3028.56     3059.37     51.95 o 
   4  -5   8     1306.43     1399.66     31.40 o 
   5  -5   8      133.63      124.76      8.08 o 
   6  -5   8     1233.34     1270.60     29.22 o 
   7  -5   8       22.81       15.00      5.35 o 
   8  -5   8      454.84      436.15     13.55 o 
   9  -5   8      108.37      105.54      7.58 o 
  10  -5   8      427.19      435.91     17.45 o 
  11  -5   8      110.64      107.00      8.07 o 
  -9  -4   8       21.97       12.48      9.47 o 
  -8  -4   8      218.44      249.48     11.53 o 
  -7  -4   8      235.00      238.39     10.45 o 
  -6  -4   8        8.90        6.03      5.37 o 
  -5  -4   8      136.08      136.20      7.66 o 
  -4  -4   8        3.90        6.67      3.54 o 
  -3  -4   8     1359.49     1330.90     24.26 o 
  -2  -4   8     1019.35     1009.70     14.43 o 
  -1  -4   8     4698.84     4671.48     55.87 o 
   0  -4   8     1828.21     1840.16     22.79 o 
   1  -4   8      272.32      309.60      5.59 o 
   2  -4   8        0.03        7.91      1.50 o 
   3  -4   8       13.10       13.77      3.10 o 
   4  -4   8      597.76      626.99     16.05 o 
   5  -4   8     8546.80     8791.59    180.83 o 
   6  -4   8     1650.61     1685.04     30.83 o 
   7  -4   8      591.28      575.70     13.02 o 
   8  -4   8       48.85       39.09      4.91 o 
   9  -4   8      573.90      560.77     13.24 o 
  10  -4   8        5.78        2.63      5.63 o 
  11  -4   8      163.24      159.77      9.31 o 
 -10  -3   8      259.70      245.09     15.59 o 
  -9  -3   8       13.83       18.88      9.02 o 
  -8  -3   8       69.26       66.73      7.09 o 
  -7  -3   8       59.58       66.02      6.80 o 
  -6  -3   8      162.79      146.78      8.00 o 
  -5  -3   8      576.09      577.62     15.81 o 
  -4  -3   8      546.06      550.77     11.83 o 
  -3  -3   8      105.41       98.66      4.53 o 
  -2  -3   8       10.29       19.86      2.17 o 
  -1  -3   8     5365.37     5298.37     63.11 o 
   0  -3   8     2140.67     2141.67     50.75 o 
   1  -3   8      108.07      125.88      3.31 o 
   2  -3   8       64.81       91.42      4.18 o 
   3  -3   8      469.82      504.29     10.53 o 
   4  -3   8      955.28      945.94     18.19 o 
   5  -3   8     1165.78     1174.83     23.85 o 
   6  -3   8     3505.37     3509.06     61.00 o 
   7  -3   8     1357.96     1370.76     25.78 o 
   8  -3   8     1268.74     1212.50     23.35 o 
   9  -3   8       32.09       31.07      4.84 o 
  10  -3   8        1.40        4.46      4.73 o 
  11  -3   8       62.07       66.39      9.94 o 
 -10  -2   8      624.19      626.14     24.85 o 
  -9  -2   8      220.62      210.78     14.27 o 
  -8  -2   8      162.74      172.94      9.22 o 
  -7  -2   8      158.41      163.03      8.83 o 
  -6  -2   8      188.92      183.10     10.70 o 
  -5  -2   8     5599.40     5369.57    112.55 o 
  -4  -2   8     3361.48     3305.54     56.39 o 
  -3  -2   8      938.41      974.13     18.23 o 
  -2  -2   8      168.50      141.79      3.86 o 
  -1  -2   8      613.34      588.69      8.16 o 
   0  -2   8      716.71      722.17     13.32 o 
   1  -2   8       54.23       57.20      2.55 o 
   2  -2   8      344.81      349.59      5.89 o 
   3  -2   8       46.10       41.63      3.12 o 
   4  -2   8     1153.61     1186.87     22.07 o 
   5  -2   8      368.76      370.03      9.08 o 
   6  -2   8      650.42      635.36     13.85 o 
   7  -2   8     3066.63     2978.83     52.32 o 
   8  -2   8      443.77      439.56     17.55 o 
   9  -2   8      188.23      173.04      7.12 o 
  10  -2   8       74.63       73.51      5.55 o 
  11  -2   8       43.51       52.68      6.02 o 
 -10  -1   8      508.22      467.73     20.41 o 
  -9  -1   8       44.02       37.60      6.71 o 
  -8  -1   8       33.30       42.08      8.25 o 
  -7  -1   8      152.20      145.74      7.89 o 
  -6  -1   8        2.00        2.59      3.71 o 
  -5  -1   8      745.68      702.50     14.40 o 
  -4  -1   8     2248.70     2219.76     33.59 o 
  -3  -1   8     9529.03     9251.51    153.82 o 
  -2  -1   8     1950.64     2016.39     26.85 o 
  -1  -1   8      175.08      225.02      3.85 o 
   0  -1   8      149.14      162.03      3.36 o 
   1  -1   8       17.79       25.39      1.88 o 
   2  -1   8      771.14      813.23     10.64 o 
   3  -1   8     2441.29     2481.23     41.90 o 
   4  -1   8     2086.60     2055.35     36.37 o 
   5  -1   8      138.55      138.38      5.61 o 
   6  -1   8      879.34      845.25     16.69 o 
   7  -1   8     1136.96     1089.37     24.97 o 
   8  -1   8      360.69      327.71     10.62 o 
   9  -1   8      160.74      152.34      6.84 o 
  10  -1   8        0.11        7.72      4.62 o 
  11  -1   8       27.43       32.10      5.35 o 
  12  -1   8       61.25       63.79      6.64 o 
 -10   0   8      102.89       88.92     10.84 o 
  -9   0   8      400.73      371.10     12.98 o 
  -8   0   8       80.42       80.28      5.45 o 
  -7   0   8      418.05      379.85      9.90 o 
  -6   0   8       22.12       22.04      3.58 o 
  -5   0   8       28.02       21.16      4.53 o 
  -4   0   8      207.31      202.83      6.25 o 
  -3   0   8     7922.37     7440.96     93.03 o 
  -2   0   8     6014.74     5887.79     62.79 o 
  -1   0   8       18.33       32.44      2.96 o 
   0   0   8       11.15       11.43      2.05 o 
   1   0   8       46.60       47.76      2.01 o 
   2   0   8      188.95      242.78      4.22 o 
   3   0   8     3646.65     3718.88     48.80 o 
   4   0   8     4583.24     4437.65     96.28 o 
   5   0   8     2558.81     2481.43     44.72 o 
   6   0   8       31.06       27.69      3.67 o 
   7   0   8       19.38       16.34      3.93 o 
   8   0   8       18.11       16.82      4.22 o 
   9   0   8        0.15       -3.50      4.14 o 
  10   0   8       59.98       48.13      5.82 o 
  11   0   8      410.02      383.77     22.35 o 
  12   0   8       20.07       18.88      6.19 o 
 -10   1   8        0.57       -0.56      6.13 o 
  -9   1   8       39.88       42.31      4.47 o 
  -8   1   8        0.16       -2.23      4.26 o 
  -7   1   8     1106.93     1038.50     19.33 o 
  -6   1   8      232.59      218.77      7.01 o 
  -5   1   8      961.38      873.01     21.59 o 
  -4   1   8        8.03        9.37      3.04 o 
  -3   1   8     1385.42     1352.81     20.31 o 
  -2   1   8     1756.74     1675.44     20.13 o 
  -1   1   8     1419.23     1358.04     14.41 o 
   0   1   8      159.55      151.25      7.14 o 
   1   1   8       85.56      118.50      2.63 o 
   2   1   8       50.47       55.28      2.44 o 
   3   1   8     1333.09     1298.94     17.88 o 
   4   1   8     4532.76     4564.48     78.14 o 
   5   1   8     5463.76     5214.71    284.36 o 
   6   1   8     1712.19     1661.63     30.16 o 
   7   1   8        8.86       11.90      3.86 o 
   8   1   8       66.10       61.75      4.96 o 
   9   1   8      130.46      110.20      6.09 o 
  10   1   8      350.43      333.42     10.11 o 
  11   1   8      513.52      487.28     14.85 o 
  12   1   8      513.28      461.85     14.61 o 
 -10   2   8        5.68        4.49      6.17 o 
  -9   2   8       35.97       30.46      5.06 o 
  -8   2   8      410.41      397.22     18.58 o 
  -7   2   8      223.69      215.81      7.58 o 
  -6   2   8     1347.70     1227.27     22.84 o 
  -5   2   8     2643.44     2562.70     38.36 o 
  -4   2   8      506.19      511.01     12.43 o 
  -3   2   8       28.08       32.53      3.47 o 
  -2   2   8     2060.38     2081.04     24.69 o 
  -1   2   8      449.96      463.66      5.34 o 
   0   2   8       36.93       49.57      2.05 o 
   1   2   8      636.42      663.57      7.30 o 
   2   2   8        5.69        6.35      1.47 o 
   3   2   8        7.45       13.19      1.84 o 
   4   2   8     3187.50     3094.28     53.65 o 
   5   2   8     3602.82     3391.84    102.24 o 
   6   2   8     1959.50     1924.56     34.65 o 
   7   2   8      838.26      849.60     24.30 o 
   8   2   8       32.91       33.56      4.63 o 
   9   2   8       12.74       15.91      4.77 o 
  10   2   8       39.93       32.33      6.21 o 
  11   2   8     1233.31     1216.31     24.53 o 
  12   2   8      833.29      796.01     26.82 o 
 -10   3   8      353.40      328.87     11.87 o 
  -9   3   8      232.85      224.88     11.14 o 
  -8   3   8        0.10       -4.56      4.47 o 
  -7   3   8       15.26       20.24      3.92 o 
  -6   3   8      575.44      608.58     11.47 o 
  -5   3   8     4829.74     4616.84     67.51 o 
  -4   3   8     2179.31     2128.36     32.12 o 
  -3   3   8      178.21      174.09      4.61 o 
  -2   3   8       39.87       40.13      2.12 o 
  -1   3   8       29.82       40.42      1.98 o 
   0   3   8        1.99        5.04      1.27 o 
   1   3   8     1285.10     1253.57     13.70 o 
   2   3   8     7900.52     8247.69     90.53 o 
   3   3   8     1030.66     1011.71     14.35 o 
   4   3   8      294.19      261.38      7.56 o 
   5   3   8     1365.92     1343.88     24.94 o 
   6   3   8      963.04      962.89     18.95 o 
   7   3   8     1548.73     1468.61     27.42 o 
   8   3   8        2.41        2.84      4.46 o 
   9   3   8      218.60      219.71     11.48 o 
  10   3   8       66.35       54.37      5.83 o 
  11   3   8      146.01      138.33      7.54 o 
  12   3   8      205.35      208.70     10.98 o 
 -10   4   8       43.46       33.56      6.89 o 
  -9   4   8       37.84       31.19      6.36 o 
  -8   4   8      123.89      109.71      6.05 o 
  -7   4   8       20.05       17.89      4.21 o 
  -6   4   8      969.40      943.54     15.94 o 
  -5   4   8     1118.35     1100.98     24.99 o 
  -4   4   8     5132.68     4569.77     66.72 o 
  -3   4   8     1135.62     1053.32     16.83 o 
  -2   4   8      887.33      864.38     12.42 o 
  -1   4   8      272.00      278.18      5.21 o 
   0   4   8       92.71       96.72      7.08 o 
   1   4   8     2934.73     3047.97     36.21 o 
   2   4   8     4218.60     4035.63     48.32 o 
   3   4   8     2607.96     2582.57     38.25 o 
   4   4   8     1506.52     1500.06     20.53 o 
   5   4   8     1429.73     1406.20     26.02 o 
   6   4   8     1358.29     1331.49     25.06 o 
   7   4   8      129.22      129.88      6.40 o 
   8   4   8       22.14       28.47      6.29 o 
   9   4   8      139.28      137.83      6.90 o 
  10   4   8        4.43        0.22      5.24 o 
  11   4   8       50.49       53.05      7.23 o 
  12   4   8      192.29      200.97     11.01 o 
 -10   5   8       52.81       33.19      7.16 o 
  -9   5   8       12.06        1.35      6.12 o 
  -8   5   8      122.47      128.45      5.86 o 
  -7   5   8      529.43      537.64     12.24 o 
  -6   5   8       35.97       43.25      5.87 o 
  -5   5   8     1379.68     1312.63     23.66 o 
  -4   5   8      484.31      555.15     11.84 o 
  -3   5   8     1720.85     1644.80     24.57 o 
  -2   5   8      629.03      597.81     10.30 o 
  -1   5   8      366.74      346.17      5.93 o 
   0   5   8      498.97      568.00      8.69 o 
   1   5   8     1516.22     1598.55     31.26 o 
   2   5   8     5018.07     4986.68     64.32 o 
   3   5   8     3677.82     3653.80     47.40 o 
   4   5   8     3972.90     3884.87     56.76 o 
   5   5   8      205.03      216.98     14.94 o 
   6   5   8       31.33       18.46      4.08 o 
   7   5   8       62.02       53.68      5.08 o 
   8   5   8       55.45       45.32      5.29 o 
   9   5   8      617.89      609.14     14.50 o 
  10   5   8     1197.18     1219.83     24.84 o 
  11   5   8       70.92       80.58     17.54 o 
  -9   6   8       13.47        9.99      6.37 o 
  -8   6   8      235.08      234.43      8.27 o 
  -7   6   8     2023.88     1958.59     44.64 o 
  -6   6   8      437.30      434.65     10.80 o 
  -5   6   8        1.51       -0.71      3.92 o 
  -4   6   8       74.34       90.08      4.91 o 
  -3   6   8      129.63      135.78      4.64 o 
  -2   6   8      747.00      773.45     12.78 o 
  -1   6   8      374.02      357.58      6.17 o 
   0   6   8      798.36      783.15     11.18 o 
   1   6   8      655.26      690.02     10.44 o 
   2   6   8     2316.79     2273.25     30.13 o 
   3   6   8     3059.79     3031.41     39.64 o 
   4   6   8     3720.52     3723.90     54.51 o 
   5   6   8     1199.40     1225.56     28.29 o 
   6   6   8       39.45       32.42      5.97 o 
   7   6   8      134.48      130.86     10.24 o 
   8   6   8      125.43      131.11      7.04 o 
   9   6   8      755.37      715.59     16.55 o 
  10   6   8     1151.50     1167.76     24.31 o 
  11   6   8      279.42      284.91     12.50 o 
  -9   7   8        2.52        0.03      5.80 o 
  -8   7   8     1122.69     1122.80     26.06 o 
  -7   7   8      665.94      639.85     14.27 o 
  -6   7   8      978.64     1016.63     19.55 o 
  -5   7   8      892.02      869.01     17.09 o 
  -4   7   8      116.59      141.45      5.91 o 
  -3   7   8      178.00      172.51      6.48 o 
  -2   7   8      115.33       99.94      4.03 o 
  -1   7   8     1943.85     1932.34     23.46 o 
   0   7   8     2330.15     2264.30     27.33 o 
   1   7   8      940.57      945.67     24.69 o 
   2   7   8      455.05      448.44      7.59 o 
   3   7   8      330.85      326.87      6.75 o 
   4   7   8     1946.07     1953.14     37.53 o 
   5   7   8     1371.48     1306.29     38.79 o 
   6   7   8     1897.82     1912.97     42.65 o 
   7   7   8       45.33       39.85      6.15 o 
   8   7   8       10.64       -0.91      5.34 o 
   9   7   8      139.41      133.23     10.20 o 
  10   7   8      262.27      263.88     12.26 o 
  11   7   8      934.78     1028.91     32.54 o 
  -9   8   8       37.29       37.73      6.74 o 
  -8   8   8      214.43      214.25      9.41 o 
  -7   8   8     1053.13     1105.22     21.29 o 
  -6   8   8     2187.26     2209.08     38.40 o 
  -5   8   8     1048.19     1071.76     20.44 o 
  -4   8   8       28.93       36.03      6.03 o 
  -3   8   8       14.18       14.20      4.11 o 
  -2   8   8       83.39       80.99      3.43 o 
  -1   8   8      171.84      143.96      5.33 o 
   0   8   8     3610.19     3666.07     43.40 o 
   1   8   8     1707.72     1576.14     23.92 o 
   2   8   8     2931.31     2770.33     36.65 o 
   3   8   8       23.90       20.85      2.45 o 
   4   8   8       76.49       66.49      3.63 o 
   5   8   8      597.90      546.62     19.91 o 
   6   8   8      158.98      137.41     15.10 o 
   7   8   8       88.69      111.66     14.63 o 
   8   8   8      299.80      334.56     12.73 o 
   9   8   8       18.57       29.71      7.44 o 
  10   8   8      380.41      422.96     15.37 o 
  11   8   8      296.77      315.49     14.02 o 
  -9   9   8      187.41      204.82      8.81 o 
  -8   9   8      101.09      104.45      6.91 o 
  -7   9   8       29.78       31.48      5.94 o 
  -6   9   8     1016.31     1050.25     20.49 o 
  -5   9   8      998.41     1042.29     20.21 o 
  -4   9   8      719.36      726.85     15.16 o 
  -3   9   8      162.18      164.72      5.70 o 
  -2   9   8      969.82      985.36     14.47 o 
  -1   9   8      498.21      530.35      7.93 o 
   0   9   8     1547.26     1509.78     18.93 o 
   1   9   8     3069.54     3154.07     53.63 o 
   2   9   8     2167.41     2346.36     34.88 o 
   3   9   8     2529.45     2378.94     31.82 o 
   4   9   8       95.96       75.93      4.02 o 
   5   9   8        8.23        3.76      3.88 o 
   6   9   8      676.46      622.03     41.77 o 
   7   9   8      659.73      717.78     35.82 o 
   8   9   8      223.59      204.18     10.88 o 
   9   9   8      499.89      509.02     17.28 o 
  10   9   8       24.02       29.55      8.39 o 
  -8  10   8      741.41      740.58     23.29 o 
  -7  10   8       10.33        7.14      5.68 o 
  -6  10   8      173.55      181.69      7.97 o 
  -5  10   8      461.77      459.13     11.84 o 
  -4  10   8      425.07      401.00     13.60 o 
  -3  10   8       15.19       13.40      3.69 o 
  -2  10   8      509.96      495.32     10.82 o 
  -1  10   8      224.61      213.79      4.90 o 
   0  10   8       70.02       62.45      3.40 o 
   1  10   8      991.56     1137.43     20.90 o 
   2  10   8     2831.61     2866.38     49.18 o 
   3  10   8     2623.12     2513.93     33.60 o 
   4  10   8       54.39       67.11      4.11 o 
   5  10   8      153.32      154.82      5.31 o 
   6  10   8      214.53      205.86     10.00 o 
   7  10   8      492.44      503.62     21.37 o 
   8  10   8     1245.72     1239.26     31.11 o 
   9  10   8     1407.91     1519.51     37.24 o 
  10  10   8      425.30      443.77     16.85 o 
  -8  11   8      314.16      303.61     12.29 o 
  -7  11   8      196.78      198.79      8.74 o 
  -6  11   8        8.47        7.99      5.82 o 
  -5  11   8      292.95      317.36     17.02 o 
  -4  11   8      238.46      260.19      9.36 o 
  -3  11   8      780.74      815.92     14.31 o 
  -2  11   8      554.58      563.32     13.15 o 
  -1  11   8       49.53       60.73      3.77 o 
   0  11   8      363.50      337.20      7.83 o 
   1  11   8        2.83        9.13      3.72 o 
   2  11   8     2306.69     2249.82     39.19 o 
   3  11   8      985.51      951.49     14.58 o 
   4  11   8      298.54      313.80      8.42 o 
   5  11   8      120.25       98.36      4.58 o 
   6  11   8       92.05       96.23      7.63 o 
   7  11   8       84.83       93.38      8.75 o 
   8  11   8      936.78      947.29     25.65 o 
   9  11   8      788.56      825.97     24.09 o 
  10  11   8      613.13      650.16     34.94 o 
  -7  12   8      669.61      673.59     22.60 o 
  -6  12   8      344.22      344.98     11.31 o 
  -5  12   8        2.26        3.68      5.65 o 
  -4  12   8      116.52      126.96      7.08 o 
  -3  12   8      381.35      359.24     10.50 o 
  -2  12   8      818.72      871.25     13.60 o 
  -1  12   8     2029.98     2005.29     31.61 o 
   0  12   8      722.44      728.34     13.08 o 
   1  12   8      486.65      473.34      9.80 o 
   2  12   8      290.97      291.05      8.62 o 
   3  12   8       65.67       73.82      5.10 o 
   4  12   8       83.98       77.98      4.80 o 
   5  12   8      102.16      106.11      4.98 o 
   6  12   8      365.88      347.29     10.66 o 
   7  12   8      120.93      127.54      9.92 o 
   8  12   8      122.88      122.16     10.23 o 
   9  12   8      265.53      259.86     15.93 o 
  -7  13   8      238.54      250.56     13.67 o 
  -6  13   8      605.55      620.58     15.33 o 
  -5  13   8        1.47        1.46      6.09 o 
  -4  13   8        1.47        0.99      4.72 o 
  -3  13   8       89.81       89.49      5.54 o 
  -2  13   8      684.88      708.72     15.75 o 
  -1  13   8     2575.23     2544.05     46.30 o 
   0  13   8     3263.97     3192.97     48.43 o 
   1  13   8      644.27      652.75     12.32 o 
   2  13   8      196.39      187.24      7.31 o 
   3  13   8        2.88        1.66      4.14 o 
   4  13   8      105.29      106.14      6.38 o 
   5  13   8      352.58      344.42     13.90 o 
   6  13   8      673.63      686.55     15.84 o 
   7  13   8      230.97      255.44     10.09 o 
   8  13   8      135.62      153.69     12.51 o 
   9  13   8       44.47       51.14      9.97 o 
  -6  14   8      436.36      469.19     15.53 o 
  -5  14   8       54.01       50.34      7.01 o 
  -4  14   8        2.39        3.49      5.11 o 
  -3  14   8       38.95       38.03      5.29 o 
  -2  14   8        1.83        3.70      5.31 o 
  -1  14   8      153.83      144.34      7.08 o 
   0  14   8     2504.39     2529.21     38.94 o 
   1  14   8     1250.37     1264.30     23.60 o 
   2  14   8      262.45      269.81     16.17 o 
   3  14   8      215.56      220.83     10.98 o 
   4  14   8       32.32       38.81      7.33 o 
   5  14   8       41.07       37.16      5.38 o 
   6  14   8      837.02      824.90     22.79 o 
   7  14   8      987.26     1004.44     21.41 o 
   8  14   8      576.08      601.72     20.35 o 
  -5  15   8       22.67       19.70      8.25 o 
  -4  15   8      450.86      472.42     12.85 o 
  -3  15   8      107.09       95.74      7.22 o 
  -2  15   8     1072.87     1078.51     22.34 o 
  -1  15   8       24.06       23.15      8.42 o 
   0  15   8     1223.06     1187.05     23.92 o 
   1  15   8      589.84      586.93     13.25 o 
   2  15   8      172.46      171.02      7.56 o 
   3  15   8       11.57       29.52      6.93 o 
   4  15   8        8.20       15.73      7.98 o 
   5  15   8       11.87       17.85      6.13 o 
   6  15   8      451.23      475.90     16.41 o 
   7  15   8      697.38      734.48     24.97 o 
  -4  16   8       30.00       38.39      9.16 o 
  -3  16   8     1342.71     1351.04     33.36 o 
  -2  16   8      664.13      662.24     19.36 o 
  -1  16   8       84.09       83.67     13.29 o 
   0  16   8        1.61        7.42      5.63 o 
   1  16   8       15.74       10.16      4.89 o 
   2  16   8      198.09      198.43      8.10 o 
   3  16   8        5.89       10.01      7.15 o 
   4  16   8      451.20      462.51     12.70 o 
   5  16   8        8.04        6.41      5.56 o 
   6  16   8       13.87       20.55     19.83 o 
  -3  17   8       70.72       63.11     11.25 o 
  -2  17   8     2270.88     2227.42     56.22 o 
  -1  17   8      658.44      657.53     29.59 o 
   0  17   8      234.89      241.91     11.80 o 
   1  17   8        4.73        2.23      9.10 o 
   2  17   8       81.18       90.85      6.27 o 
   3  17   8        1.84        2.86      7.60 o 
   4  17   8       16.19       21.00      6.30 o 
   5  17   8      434.62      430.20     12.12 o 
   0  18   8      455.31      447.29     15.55 o 
   1  18   8       63.12       58.10      7.94 o 
   2  18   8        1.02       -6.23      9.90 o 
  -2 -14   9      460.84      446.27     19.54 o 
  -1 -14   9      279.75      304.30     16.56 o 
   0 -14   9       38.93       30.23      7.88 o 
   1 -14   9       28.27       24.36      8.00 o 
   2 -14   9      261.64      261.01     12.54 o 
   3 -14   9      663.63      611.79     18.60 o 
   4 -14   9      656.48      644.24     30.80 o 
  -4 -13   9      383.61      369.80     18.42 o 
  -3 -13   9       33.94       39.94      9.74 o 
  -2 -13   9      564.25      567.28     15.61 o 
  -1 -13   9        3.40        5.28      5.99 o 
   0 -13   9       89.47       90.49      8.46 o 
   1 -13   9        0.20       -3.84      7.16 o 
   2 -13   9      260.38      250.61     11.94 o 
   3 -13   9      858.43      860.29     23.04 o 
   4 -13   9      661.89      677.53     16.02 o 
   5 -13   9      253.01      261.95     11.65 o 
   6 -13   9      181.15      196.50     11.62 o 
  -5 -12   9       41.46       34.81     10.03 o 
  -4 -12   9       13.30       13.67      9.50 o 
  -3 -12   9      145.82      160.18     11.90 o 
  -2 -12   9       63.65       73.76      6.59 o 
  -1 -12   9       66.89       70.07      6.48 o 
   0 -12   9      406.50      444.67     11.27 o 
   1 -12   9       37.25       29.03     11.89 o 
   2 -12   9       44.94       50.31      7.53 o 
   3 -12   9       27.08       32.54      7.32 o 
   4 -12   9      761.84      790.04     17.07 o 
   5 -12   9      255.51      246.99     12.42 o 
   6 -12   9      532.83      532.79     17.46 o 
   7 -12   9        5.45       -0.03      8.29 o 
  -6 -11   9     1025.11     1002.60     34.51 o 
  -5 -11   9      984.93      980.46     33.62 o 
  -4 -11   9      617.75      586.78     22.98 o 
  -3 -11   9       42.61       39.58      8.68 o 
  -2 -11   9       26.27       26.61      5.67 o 
  -1 -11   9        5.93        6.10      4.03 o 
   0 -11   9       64.55       63.76      5.30 o 
   1 -11   9     1558.80     1569.10     47.45 o 
   2 -11   9      742.06      720.07     19.29 o 
   3 -11   9       83.55       81.51      6.10 o 
   4 -11   9      225.55      237.52      9.14 o 
   5 -11   9      101.65       88.27      8.75 o 
   6 -11   9      421.25      407.67     16.41 o 
   7 -11   9      226.36      239.08     12.24 o 
   8 -11   9      117.20      123.90     13.05 o 
  -6 -10   9      532.54      525.66     22.51 o 
  -5 -10   9     1532.93     1472.11     46.07 o 
  -4 -10   9      519.00      476.94     20.08 o 
  -3 -10   9      182.90      193.44     12.75 o 
  -2 -10   9       60.15       53.95      5.71 o 
  -1 -10   9       51.87       53.66      5.01 o 
   0 -10   9       33.10       38.82      3.89 o 
   1 -10   9     1126.75     1158.05     27.23 o 
   2 -10   9     1638.78     1696.24     30.75 o 
   3 -10   9      214.10      243.01      8.74 o 
   4 -10   9      180.50      182.19     10.10 o 
   5 -10   9       23.96       33.80      6.91 o 
   6 -10   9      234.54      212.27     13.25 o 
   7 -10   9       28.84       35.30      7.90 o 
   8 -10   9        1.45       -0.44     10.97 o 
  -7  -9   9       18.89       12.62     14.54 o 
  -6  -9   9       16.84        6.63      6.69 o 
  -5  -9   9      167.08      160.18     11.67 o 
  -4  -9   9      976.00      977.77     32.58 o 
  -3  -9   9      276.93      277.62     14.22 o 
  -2  -9   9       10.51       15.69      6.45 o 
  -1  -9   9       38.74       51.76      4.73 o 
   0  -9   9      166.97      189.99      7.07 o 
   1  -9   9      685.72      676.67     16.92 o 
   2  -9   9     1087.76     1097.96     21.13 o 
   3  -9   9     1649.95     1621.56     29.36 o 
   4  -9   9     1200.41     1219.15     23.11 o 
   5  -9   9       41.40       44.02      7.84 o 
   6  -9   9        0.19        3.55      6.76 o 
   7  -9   9      299.97      298.24     12.81 o 
   8  -9   9       44.38       44.18      7.84 o 
   9  -9   9      295.83      292.06     17.43 o 
  -7  -8   9     1058.91     1072.46     37.46 o 
  -6  -8   9       42.01       44.52      5.96 o 
  -5  -8   9       53.14       58.00      5.93 o 
  -4  -8   9      128.43      102.16      7.14 o 
  -3  -8   9      646.35      682.20     17.91 o 
  -2  -8   9        9.33       11.55      4.41 o 
  -1  -8   9      154.54      162.46      6.51 o 
   0  -8   9      115.70      116.07      8.78 o 
   1  -8   9      113.94      117.49      4.98 o 
   2  -8   9      862.51      881.76     17.37 o 
   3  -8   9     1844.35     1836.35     32.75 o 
   4  -8   9     1327.84     1355.99     25.07 o 
   5  -8   9       21.24       15.71      6.05 o 
   6  -8   9      224.57      202.92     10.17 o 
   7  -8   9      122.90      135.84      9.30 o 
   8  -8   9     1033.48     1023.42     25.79 o 
   9  -8   9      815.08      821.47     24.37 o 
  10  -8   9      918.12      934.34     24.69 o 
  -8  -7   9      441.17      458.81     22.08 o 
  -7  -7   9      554.95      572.64     25.69 o 
  -6  -7   9      909.26      957.04     19.77 o 
  -5  -7   9      548.88      611.22     14.27 o 
  -4  -7   9       50.83       50.12      5.28 o 
  -3  -7   9      268.09      287.77      8.90 o 
  -2  -7   9      584.78      541.19     17.89 o 
  -1  -7   9      818.16      848.59     19.02 o 
   0  -7   9      324.79      391.30     12.80 o 
   1  -7   9       40.81       41.04      6.09 o 
   2  -7   9       64.03       66.80      6.39 o 
   3  -7   9     2609.90     2640.23     45.64 o 
   4  -7   9      772.42      739.36     19.14 o 
   5  -7   9      499.42      530.25     26.45 o 
   6  -7   9       68.69       72.07      6.99 o 
   7  -7   9       39.37       34.65      6.65 o 
   8  -7   9       31.15       25.83      6.76 o 
   9  -7   9      311.85      298.11     17.76 o 
  10  -7   9       80.17       85.83      8.60 o 
  -8  -6   9      361.35      347.38     19.08 o 
  -7  -6   9      159.41      148.43      9.90 o 
  -6  -6   9     1348.91     1415.88     34.06 o 
  -5  -6   9      753.52      791.30     16.61 o 
  -4  -6   9      102.28       97.38      5.74 o 
  -3  -6   9       27.00       28.02      3.90 o 
  -2  -6   9      272.06      302.46      6.42 o 
  -1  -6   9     1941.10     1935.11     29.36 o 
   0  -6   9     1762.71     1728.13     26.39 o 
   1  -6   9     2821.02     3000.21     43.86 o 
   2  -6   9     1089.85     1131.37     20.98 o 
   3  -6   9      592.55      594.09     12.61 o 
   4  -6   9       50.47       56.45      5.82 o 
   5  -6   9      152.11      147.80      8.28 o 
   6  -6   9      101.08      111.70      7.32 o 
   7  -6   9       37.03       40.86      6.32 o 
   8  -6   9      194.73      200.26      9.96 o 
   9  -6   9        5.02       -1.57      6.50 o 
  10  -6   9       71.02       57.19      7.57 o 
  -9  -5   9       29.08       27.73     10.94 o 
  -8  -5   9       19.15       17.92      9.75 o 
  -7  -5   9      699.13      734.86     21.12 o 
  -6  -5   9      589.62      609.22     17.78 o 
  -5  -5   9     1040.36     1052.04     20.55 o 
  -4  -5   9      118.11      116.34     15.30 o 
  -3  -5   9        0.50        3.36      3.31 o 
  -2  -5   9       49.81       50.60      3.07 o 
  -1  -5   9      284.64      306.82      6.22 o 
   0  -5   9     4013.56     3952.79     52.78 o 
   1  -5   9     5333.54     5447.82     78.23 o 
   2  -5   9     3004.78     3085.41     52.49 o 
   3  -5   9     1870.51     1893.65     33.22 o 
   4  -5   9      502.94      484.36     13.71 o 
   5  -5   9      207.38      183.51      8.58 o 
   6  -5   9      648.00      646.96     18.03 o 
   7  -5   9      898.18      912.07     22.83 o 
   8  -5   9      147.59      143.09      8.40 o 
   9  -5   9      477.11      444.23     14.44 o 
  10  -5   9      111.12      121.41      9.94 o 
  11  -5   9      117.64      115.06      8.60 o 
  -9  -4   9      668.10      651.85     25.79 o 
  -8  -4   9      131.15      134.93      9.27 o 
  -7  -4   9       46.48       58.59     12.77 o 
  -6  -4   9      648.46      649.74     22.20 o 
  -5  -4   9      988.85      981.38     19.33 o 
  -4  -4   9      356.34      363.08      9.54 o 
  -3  -4   9       61.74       85.46     12.59 o 
  -2  -4   9      572.01      579.45      9.35 o 
  -1  -4   9       36.85       42.49      2.76 o 
   0  -4   9       14.79       22.98      2.43 o 
   1  -4   9     6155.88     5998.69     77.26 o 
   2  -4   9      808.63      788.28     12.73 o 
   3  -4   9     2708.37     2708.74     46.38 o 
   4  -4   9       69.05       76.33      5.68 o 
   5  -4   9        2.06        4.38      5.81 o 
   6  -4   9       98.97       92.64      5.45 o 
   7  -4   9      922.29      890.23     18.34 o 
   8  -4   9      711.78      721.90     21.30 o 
   9  -4   9     1616.47     1564.05     29.88 o 
  10  -4   9       67.25       58.65      7.26 o 
  11  -4   9       25.46       20.48      6.76 o 
  -9  -3   9      677.65      656.57     26.09 o 
  -8  -3   9      925.23      866.60     31.21 o 
  -7  -3   9      438.53      428.51     14.32 o 
  -6  -3   9        2.80        6.70      5.74 o 
  -5  -3   9        8.61        8.87      5.47 o 
  -4  -3   9      175.22      189.51     11.41 o 
  -3  -3   9     1226.48     1220.94     22.65 o 
  -2  -3   9       20.61       24.90      2.46 o 
  -1  -3   9     3127.68     3047.48     40.18 o 
   0  -3   9      264.77      263.64      4.59 o 
   1  -3   9      175.53      181.65      4.43 o 
   2  -3   9     3233.87     3285.82     42.82 o 
   3  -3   9      391.63      421.61      9.56 o 
   4  -3   9      475.16      456.25     10.69 o 
   5  -3   9        7.93        6.84      4.72 o 
   6  -3   9        0.41        2.24      3.96 o 
   7  -3   9        9.94       15.56      4.51 o 
   8  -3   9      923.91      869.15     18.00 o 
   9  -3   9     1774.47     1655.37     31.04 o 
  10  -3   9      426.82      430.90     11.82 o 
  11  -3   9      202.20      205.18     10.18 o 
  -9  -2   9      312.62      294.96     17.13 o 
  -8  -2   9     1290.48     1249.14     30.19 o 
  -7  -2   9     1141.07     1071.00     31.07 o 
  -6  -2   9       46.34       38.34      5.94 o 
  -5  -2   9       12.82       18.28      5.31 o 
  -4  -2   9        0.20        0.04      3.42 o 
  -3  -2   9      238.48      228.88      7.85 o 
  -2  -2   9     3199.34     3278.35     43.06 o 
  -1  -2   9     5251.06     5315.96     68.93 o 
   0  -2   9     1147.37     1132.22     16.21 o 
   1  -2   9      200.61      196.33      4.52 o 
   2  -2   9      399.15      392.42      7.27 o 
   3  -2   9      791.81      787.94     13.20 o 
   4  -2   9        4.93        7.72      4.49 o 
   5  -2   9      272.08      294.13      8.14 o 
   6  -2   9        4.81        7.90      4.24 o 
   7  -2   9      146.84      127.41      6.24 o 
   8  -2   9     1580.46     1475.88     27.89 o 
   9  -2   9     1092.58     1029.91     20.73 o 
  10  -2   9      236.44      239.92     10.00 o 
  11  -2   9      413.55      389.95     17.38 o 
  -9  -1   9        4.49        0.64      8.51 o 
  -8  -1   9      893.56      804.77     21.41 o 
  -7  -1   9     1327.79     1264.08     30.05 o 
  -6  -1   9      196.64      214.22     12.80 o 
  -5  -1   9       20.85       14.25      8.14 o 
  -4  -1   9      316.91      297.99      8.18 o 
  -3  -1   9      991.01      953.85     18.07 o 
  -2  -1   9     1875.78     1829.16     24.68 o 
  -1  -1   9     7733.46     7651.39     98.58 o 
   0  -1   9     3752.49     3770.03     50.04 o 
   1  -1   9     1205.98     1214.15     15.46 o 
   2  -1   9        6.09        8.83      1.89 o 
   3  -1   9      121.74      139.07      5.35 o 
   4  -1   9      400.03      392.93     11.16 o 
   5  -1   9       16.79       23.31      4.35 o 
   6  -1   9     1626.66     1558.78     34.24 o 
   7  -1   9     1076.74     1056.31     24.68 o 
   8  -1   9      142.59      125.54      7.00 o 
   9  -1   9      190.46      180.04      9.03 o 
  10  -1   9       30.54       31.79      5.94 o 
  11  -1   9      455.58      459.73     23.13 o 
  -9   0   9      174.19      156.42     12.43 o 
  -8   0   9      125.06      113.74      6.37 o 
  -7   0   9      393.81      368.47     10.12 o 
  -6   0   9      273.81      260.88      7.06 o 
  -5   0   9        8.25        9.51      3.27 o 
  -4   0   9        4.20        4.57      2.54 o 
  -3   0   9       89.95      105.61      4.88 o 
  -2   0   9       86.92      100.59      3.42 o 
  -1   0   9      238.94      218.75      4.86 o 
   0   0   9     5376.01     5305.35     69.76 o 
   1   0   9     2166.39     2100.44     22.24 o 
   2   0   9      932.68      952.68     13.42 o 
   3   0   9      203.15      222.83      5.11 o 
   4   0   9      128.09      118.63      5.26 o 
   5   0   9      470.20      484.10     11.03 o 
   6   0   9     2116.03     2020.02     36.31 o 
   7   0   9     3269.92     3119.40     54.82 o 
   8   0   9      454.33      403.66     11.55 o 
   9   0   9      383.06      354.04     11.91 o 
  10   0   9      136.58      132.79      7.71 o 
  11   0   9       44.58       43.65      6.47 o 
  -9   1   9      347.54      305.89     11.73 o 
  -8   1   9      147.34      139.63      5.64 o 
  -7   1   9       36.99       24.24      4.67 o 
  -6   1   9      294.55      282.49      8.35 o 
  -5   1   9       47.21       52.32      4.37 o 
  -4   1   9      892.15      888.12     14.39 o 
  -3   1   9      723.55      700.35     11.82 o 
  -2   1   9        3.15        5.60      1.77 o 
  -1   1   9      423.15      445.32      6.16 o 
   0   1   9     1766.41     1805.33     20.56 o 
   1   1   9     3299.90     3303.69     34.35 o 
   2   1   9      332.78      324.12      6.83 o 
   3   1   9      797.61      867.79     12.63 o 
   4   1   9        7.32       17.02      3.76 o 
   5   1   9        3.81        5.25      4.76 o 
   6   1   9     3949.09     3780.61     65.61 o 
   7   1   9     1656.26     1567.58     29.13 o 
   8   1   9     1669.66     1591.07     29.77 o 
   9   1   9      265.72      241.28      8.92 o 
  10   1   9       47.64       40.87      5.76 o 
  11   1   9       26.65       20.63      7.45 o 
  12   1   9       82.28       72.12      7.59 o 
  -9   2   9     1227.21     1102.74     24.93 o 
  -8   2   9       15.78       14.29      4.92 o 
  -7   2   9       18.98       11.99      4.38 o 
  -6   2   9      173.12      157.68      6.45 o 
  -5   2   9      440.28      393.44      9.58 o 
  -4   2   9     1681.33     1590.95     27.73 o 
  -3   2   9     3699.23     3560.37     50.80 o 
  -2   2   9     1116.19     1103.78     13.85 o 
  -1   2   9       13.17       21.08      2.27 o 
   0   2   9      133.24      141.91      3.27 o 
   1   2   9      374.38      371.26      4.79 o 
   2   2   9       61.36       78.68      4.45 o 
   3   2   9      600.74      671.07     10.23 o 
   4   2   9      420.68      418.07      8.26 o 
   5   2   9        1.41       -1.05      3.95 o 
   6   2   9     1066.85      996.54     26.68 o 
   7   2   9      684.97      647.99     14.29 o 
   8   2   9     1866.78     1762.51     32.71 o 
   9   2   9     1324.80     1288.93     25.22 o 
  10   2   9      118.25      118.71      6.90 o 
  11   2   9        1.58        5.47      6.34 o 
  12   2   9       12.95       11.27      7.89 o 
  -9   3   9      341.40      279.32     11.21 o 
  -8   3   9      116.48      107.33      6.24 o 
  -7   3   9      758.60      662.32     14.21 o 
  -6   3   9      162.27      150.22      5.61 o 
  -5   3   9        0.50        3.32      3.42 o 
  -4   3   9     2358.53     2239.47     33.93 o 
  -3   3   9     3406.42     3209.01     46.05 o 
  -2   3   9     1622.78     1586.49     19.32 o 
  -1   3   9     2907.28     2869.07     33.87 o 
   0   3   9      831.46      870.58     11.75 o 
   1   3   9      769.09      788.78      9.83 o 
   2   3   9      303.85      313.47      6.16 o 
   3   3   9       92.17      101.30      4.00 o 
   4   3   9     3299.14     3218.34     42.55 o 
   5   3   9      966.09      947.03     18.57 o 
   6   3   9     1201.07     1142.52     26.18 o 
   7   3   9      138.13      120.71      7.10 o 
   8   3   9      314.29      313.91      9.74 o 
   9   3   9      809.09      759.10     16.83 o 
  10   3   9      193.46      177.45     13.21 o 
  11   3   9       21.04       20.27     12.33 o 
  -9   4   9       36.14       21.90      6.70 o 
  -8   4   9        6.24        3.15      4.97 o 
  -7   4   9      564.69      552.81     15.17 o 
  -6   4   9      172.47      161.20      5.90 o 
  -5   4   9        3.35        1.37      3.54 o 
  -4   4   9      534.64      469.12      9.66 o 
  -3   4   9      370.10      380.61      7.24 o 
  -2   4   9     5521.50     5272.76     67.27 o 
  -1   4   9     5773.36     5578.62     64.59 o 
   0   4   9      108.88      118.77      3.32 o 
   1   4   9      712.07      684.65     10.36 o 
   2   4   9       38.75       46.79      2.34 o 
   3   4   9        7.85       18.18      3.90 o 
   4   4   9     3263.06     3178.65     42.10 o 
   5   4   9     5594.55     5300.17     90.91 o 
   6   4   9      637.96      629.52     13.95 o 
   7   4   9      316.72      308.04      9.35 o 
   8   4   9       89.76       81.47      9.73 o 
   9   4   9       42.58       33.81      5.66 o 
  10   4   9      100.12      106.67      7.19 o 
  11   4   9       94.15       86.58      8.25 o 
  -9   5   9        3.58        2.98      9.24 o 
  -8   5   9       34.92       23.79      6.52 o 
  -7   5   9       56.65       52.35      4.87 o 
  -6   5   9     1419.99     1349.90     22.65 o 
  -5   5   9      901.88      814.75     14.82 o 
  -4   5   9      578.36      583.53     12.56 o 
  -3   5   9      189.75      176.17      5.66 o 
  -2   5   9     2557.17     2492.56     32.84 o 
  -1   5   9     2713.35     2658.81     31.34 o 
   0   5   9      566.83      601.00      9.55 o 
   1   5   9     1909.49     1965.88     26.43 o 
   2   5   9      518.43      520.19      8.38 o 
   3   5   9       10.99       15.87      2.23 o 
   4   5   9     2584.88     2499.60     33.57 o 
   5   5   9     1431.66     1419.48     26.69 o 
   6   5   9      564.45      568.33     13.20 o 
   7   5   9     1775.85     1715.54     32.12 o 
   8   5   9      257.19      261.25      9.46 o 
   9   5   9      165.72      159.54      7.81 o 
  10   5   9      243.49      235.41      9.79 o 
  11   5   9      287.74      303.10     19.20 o 
  -9   6   9      148.47      114.27      8.47 o 
  -8   6   9      763.70      743.19     18.46 o 
  -7   6   9      210.48      190.47      7.45 o 
  -6   6   9      404.36      389.37      9.34 o 
  -5   6   9     1026.59     1016.46     19.56 o 
  -4   6   9     2438.72     2243.22     38.57 o 
  -3   6   9      867.17      940.44     17.10 o 
  -2   6   9        0.53        8.67      4.36 o 
  -1   6   9       16.97       27.04      5.33 o 
   0   6   9      180.15      172.52      4.14 o 
   1   6   9      283.08      276.11      7.08 o 
   2   6   9     1108.48     1014.65     14.46 o 
   3   6   9        6.99        8.84      2.07 o 
   4   6   9      158.42      157.30      4.97 o 
   5   6   9      273.01      287.75     10.58 o 
   6   6   9     3544.85     3452.37     60.68 o 
   7   6   9     3007.98     2918.29     52.15 o 
   8   6   9       39.17       54.60      5.94 o 
   9   6   9        3.64        1.80      6.79 o 
  10   6   9      320.79      289.58     11.01 o 
  11   6   9       31.68       25.18      7.99 o 
  -9   7   9       36.17       30.62      7.40 o 
  -8   7   9       21.03       13.32      5.96 o 
  -7   7   9      200.38      203.29      7.44 o 
  -6   7   9        5.54        9.93      4.90 o 
  -5   7   9     1036.12     1012.03     19.53 o 
  -4   7   9     2921.85     2897.86     49.06 o 
  -3   7   9     2544.60     2499.89     44.87 o 
  -2   7   9       61.49       70.13      5.51 o 
  -1   7   9      595.93      611.84      8.78 o 
   0   7   9     2164.32     2115.13     27.60 o 
   1   7   9     1354.95     1401.09     19.40 o 
   2   7   9      961.28      862.97     12.73 o 
   3   7   9      837.77      755.20     11.31 o 
   4   7   9      414.55      397.62     11.31 o 
   5   7   9      125.55      148.77      6.38 o 
   6   7   9      698.02      702.11     18.78 o 
   7   7   9      664.44      633.99     15.13 o 
   8   7   9      160.03      169.27      8.15 o 
   9   7   9      317.51      325.64     11.22 o 
  10   7   9       59.75       64.59     10.87 o 
  11   7   9       55.20       60.74      8.85 o 
  -9   8   9      187.76      182.51     15.71 o 
  -8   8   9        0.81        2.71      7.59 o 
  -7   8   9      471.74      506.48     17.73 o 
  -6   8   9        1.03        5.41      6.11 o 
  -5   8   9      680.59      715.84     18.82 o 
  -4   8   9     1840.72     1909.21     33.63 o 
  -3   8   9     1050.48     1061.90     17.20 o 
  -2   8   9     2638.63     2632.48     38.51 o 
  -1   8   9      236.15      243.37      5.07 o 
   0   8   9       22.34       18.03      2.64 o 
   1   8   9      201.03      193.52      5.69 o 
   2   8   9     2208.16     2163.05     29.06 o 
   3   8   9      948.17      971.65     14.14 o 
   4   8   9     3825.79     3762.57     55.58 o 
   5   8   9      869.99      822.63     22.58 o 
   6   8   9      569.56      563.57     24.06 o 
   7   8   9       28.53       40.99     12.07 o 
   8   8   9        3.56       -4.17      5.68 o 
   9   8   9        0.79       -7.25      6.15 o 
  10   8   9       89.32       79.00      8.78 o 
  11   8   9       27.12       24.64      8.52 o 
  -8   9   9      154.89      160.07      8.22 o 
  -7   9   9      901.03      863.01     18.20 o 
  -6   9   9       46.36       46.92      5.82 o 
  -5   9   9      120.46      120.55      6.61 o 
  -4   9   9       54.95       59.82      5.43 o 
  -3   9   9     1709.27     1688.79     26.30 o 
  -2   9   9     3663.49     3675.74     52.94 o 
  -1   9   9      131.38      153.20      4.20 o 
   0   9   9       60.59       62.76      3.62 o 
   1   9   9      271.97      261.72      7.39 o 
   2   9   9       10.96       29.51      6.54 o 
   3   9   9     2908.80     2944.25     39.00 o 
   4   9   9     2582.67     2504.69     37.87 o 
   5   9   9     2417.97     2382.06     35.93 o 
   6   9   9      557.04      547.34     16.51 o 
   7   9   9      200.47      192.87     10.52 o 
   8   9   9       11.09        5.57     11.62 o 
   9   9   9      443.53      454.52     15.17 o 
  10   9   9      330.51      357.44     15.58 o 
  -8  10   9       48.13       47.37      6.81 o 
  -7  10   9      100.27      107.88      7.29 o 
  -6  10   9      877.28      923.26     22.50 o 
  -5  10   9      323.86      325.10     10.37 o 
  -4  10   9      265.12      319.21      9.92 o 
  -3  10   9      356.73      362.70      8.62 o 
  -2  10   9      188.40      197.70      6.50 o 
  -1  10   9       31.07       35.18      2.75 o 
   0  10   9       13.87        9.43      3.32 o 
   1  10   9      412.25      375.90      9.17 o 
   2  10   9        0.92        5.07      3.28 o 
   3  10   9     1047.50      975.68     14.46 o 
   4  10   9     2078.80     2001.57     30.91 o 
   5  10   9     2706.09     2705.14     40.74 o 
   6  10   9     1500.32     1580.66     41.20 o 
   7  10   9      240.23      236.31     11.86 o 
   8  10   9      165.22      162.35     10.58 o 
   9  10   9      262.80      310.82     27.68 o 
  10  10   9      119.47      119.60     10.71 o 
  -7  11   9      134.21      155.53     11.86 o 
  -6  11   9     1042.50     1149.80     22.89 o 
  -5  11   9      868.72      886.89     18.55 o 
  -4  11   9      331.94      318.01     10.25 o 
  -3  11   9        0.79        3.52      4.04 o 
  -2  11   9      268.58      296.62      8.06 o 
  -1  11   9      112.98      126.45      5.26 o 
   0  11   9      201.64      196.51      6.33 o 
   1  11   9      899.76      903.20     17.47 o 
   2  11   9      619.29      662.52     14.87 o 
   3  11   9      180.90      174.64      5.88 o 
   4  11   9      626.15      604.17     11.81 o 
   5  11   9      950.35      927.81     15.99 o 
   6  11   9      358.69      360.76     25.06 o 
   7  11   9       13.24       12.52      7.58 o 
   8  11   9       84.32       89.71     20.65 o 
   9  11   9        6.83       14.77      8.53 o 
  -7  12   9      169.63      176.37     12.36 o 
  -6  12   9      263.19      259.45     10.33 o 
  -5  12   9     1598.12     1661.58     30.59 o 
  -4  12   9     1135.91     1164.55     19.46 o 
  -3  12   9       78.72       76.73      5.18 o 
  -2  12   9       17.19       13.27      4.24 o 
  -1  12   9      168.26      174.04     10.91 o 
   0  12   9      673.47      701.44     12.89 o 
   1  12   9     3393.88     3555.83     60.58 o 
   2  12   9     1433.07     1443.89     26.35 o 
   3  12   9     1398.20     1403.12     22.44 o 
   4  12   9      116.91      119.81      6.35 o 
   5  12   9      112.05      109.95      5.59 o 
   6  12   9      251.57      246.58      9.38 o 
   7  12   9        3.17        8.78      7.86 o 
   8  12   9        1.99        4.66      8.46 o 
   9  12   9      337.11      392.55     16.90 o 
  -6  13   9       22.38       32.06      7.10 o 
  -5  13   9      921.84      994.68     20.78 o 
  -4  13   9     1321.52     1416.09     23.01 o 
  -3  13   9      113.41      111.72      5.87 o 
  -2  13   9      456.64      464.73     16.16 o 
  -1  13   9        1.02        5.77      6.75 o 
   0  13   9       74.67       80.53      4.61 o 
   1  13   9      228.43      246.45     13.34 o 
   2  13   9     3587.81     3613.29     61.70 o 
   3  13   9     1874.21     1887.87     29.32 o 
   4  13   9     1344.48     1376.70     43.16 o 
   5  13   9       53.28       58.34      5.39 o 
   6  13   9        3.69       11.80      5.81 o 
   7  13   9        4.07        9.69      6.23 o 
   8  13   9       79.78       91.94     12.10 o 
  -5  14   9      161.80      186.94      9.23 o 
  -4  14   9      158.31      169.34     11.76 o 
  -3  14   9       66.99       72.37      7.48 o 
  -2  14   9       12.18       23.71      7.04 o 
  -1  14   9      180.80      186.98      8.29 o 
   0  14   9      280.59      303.95      9.96 o 
   1  14   9        6.42        6.53      4.73 o 
   2  14   9     1046.03     1032.10     20.03 o 
   3  14   9     2157.85     2165.80     66.68 o 
   4  14   9      449.60      462.09     12.26 o 
   5  14   9      399.70      373.16     10.83 o 
   6  14   9      396.78      396.04     14.83 o 
   7  14   9       13.97        8.33      6.60 o 
   8  14   9       65.49       84.00     10.75 o 
  -5  15   9        8.12        8.85      8.26 o 
  -4  15   9      127.05      129.40      6.97 o 
  -3  15   9      320.35      339.55     13.45 o 
  -2  15   9       42.80       48.12      7.64 o 
  -1  15   9      319.32      338.10     10.65 o 
   0  15   9      158.19      145.12      7.48 o 
   1  15   9       94.48       98.44      5.91 o 
   2  15   9       70.58       72.24      5.69 o 
   3  15   9      253.17      243.81      9.34 o 
   4  15   9      423.62      420.89     12.00 o 
   5  15   9      187.00      190.55      8.32 o 
   6  15   9      135.39      124.41     10.00 o 
   7  15   9       19.88       29.80     12.30 o 
  -3  16   9        3.33       -0.65      7.64 o 
  -2  16   9        7.15        5.92      7.13 o 
  -1  16   9       90.62       90.01      7.02 o 
   0  16   9      667.19      646.74     15.68 o 
   1  16   9      876.39      909.41     18.24 o 
   2  16   9      371.89      378.16     10.55 o 
   3  16   9      569.40      581.36     14.37 o 
   4  16   9       13.44       20.25      6.06 o 
   5  16   9      153.27      156.46      9.11 o 
   6  16   9       29.32       37.00      9.08 o 
  -2  17   9       16.80       12.51      9.84 o 
  -1  17   9      240.05      254.52     12.22 o 
   0  17   9      654.11      649.41     18.51 o 
   1  17   9     1296.12     1295.48     30.92 o 
   2  17   9       28.17       34.23      5.66 o 
   3  17   9      202.65      188.84      8.69 o 
   4  17   9        6.02        9.07      6.17 o 
   0 -14  10      351.30      347.74     17.82 o 
   1 -14  10      481.66      503.71     16.95 o 
   2 -14  10      202.94      187.86     11.02 o 
   3 -14  10       27.41       40.65      9.30 o 
  -3 -13  10       13.31       12.46      9.49 o 
  -2 -13  10        0.10       -2.04      6.27 o 
  -1 -13  10      214.17      234.00     12.00 o 
   0 -13  10      377.62      383.13     18.15 o 
   1 -13  10      365.24      358.80     14.17 o 
   2 -13  10       21.38       23.94      7.99 o 
   3 -13  10        1.89       -0.89      7.53 o 
   4 -13  10       27.09        7.51      7.87 o 
   5 -13  10      185.78      188.34     11.07 o 
  -4 -12  10      722.03      704.03     26.39 o 
  -3 -12  10     1148.68     1167.58     37.98 o 
  -2 -12  10      275.17      263.24     14.89 o 
  -1 -12  10        0.01        2.10      4.76 o 
   0 -12  10       41.03       37.93      7.52 o 
   1 -12  10      265.30      285.58     12.62 o 
   2 -12  10        0.24       -2.13      6.92 o 
   3 -12  10      212.90      198.08     10.89 o 
   4 -12  10      120.51      127.67      7.61 o 
   5 -12  10       45.04       38.78     13.40 o 
   6 -12  10      456.91      447.13     16.85 o 
  -5 -11  10       64.44       62.05     10.58 o 
  -4 -11  10      218.04      201.42     14.88 o 
  -3 -11  10     1640.84     1598.31     49.23 o 
  -2 -11  10      715.41      699.13     25.08 o 
  -1 -11  10      287.71      314.52      8.92 o 
   0 -11  10      127.13      137.80      9.31 o 
   1 -11  10      195.38      211.50     10.71 o 
   2 -11  10       19.25       14.75      6.76 o 
   3 -11  10      453.32      490.86     22.62 o 
   4 -11  10      327.83      316.25     10.46 o 
   5 -11  10       14.43       14.81     10.58 o 
   6 -11  10       83.17       67.58      8.80 o 
   7 -11  10      204.82      216.21     12.09 o 
  -6 -10  10       23.84       32.48     10.19 o 
  -5 -10  10       12.80        7.33      9.53 o 
  -4 -10  10       19.37       15.46      8.99 o 
  -3 -10  10      402.96      357.50     17.08 o 
  -2 -10  10      610.30      596.71     38.59 o 
  -1 -10  10      818.20      887.87     25.94 o 
   0 -10  10       25.39       27.96      4.04 o 
   1 -10  10       85.74       83.28     10.19 o 
   2 -10  10       27.89       36.69      6.68 o 
   3 -10  10      165.70      158.62      9.37 o 
   4 -10  10      419.48      424.70     14.03 o 
   5 -10  10     1923.77     1896.52     43.42 o 
   6 -10  10      553.47      549.46     17.33 o 
   7 -10  10      239.78      237.15     14.37 o 
   8 -10  10       77.88       74.33      9.12 o 
  -6  -9  10      188.45      188.36     13.62 o 
  -5  -9  10      372.31      414.38     19.48 o 
  -4  -9  10        2.39       15.27      8.34 o 
  -3  -9  10      103.95      104.18      9.97 o 
  -2  -9  10      922.69      943.61     28.87 o 
  -1  -9  10     1410.52     1406.35     30.33 o 
   0  -9  10      130.33      127.32      6.79 o 
   1  -9  10       96.39      100.03      7.17 o 
   2  -9  10       65.88       58.74      5.45 o 
   3  -9  10      504.49      507.11     12.26 o 
   4  -9  10      351.01      372.08     10.55 o 
   5  -9  10     1395.44     1389.46     32.93 o 
   6  -9  10     1004.24      995.61     25.50 o 
   7  -9  10      542.25      559.05     17.77 o 
   8  -9  10        1.91        7.01      7.54 o 
   9  -9  10       62.94       47.07      8.63 o 
  -7  -8  10        2.81        3.03      8.02 o 
  -6  -8  10      290.62      303.54     12.68 o 
  -5  -8  10     1462.91     1495.38     46.98 o 
  -4  -8  10      178.51      152.46     11.02 o 
  -3  -8  10      159.62      156.53      8.26 o 
  -2  -8  10      183.12      193.36      8.35 o 
  -1  -8  10      503.07      517.00     13.55 o 
   0  -8  10      320.93      312.16      8.63 o 
   1  -8  10      210.51      221.50      6.16 o 
   2  -8  10       33.20       38.13      7.04 o 
   3  -8  10        2.52        4.41      4.40 o 
   4  -8  10       46.98       54.15      7.92 o 
   5  -8  10      771.55      709.28     19.34 o 
   6  -8  10     1362.82     1306.21     31.21 o 
   7  -8  10      775.93      785.44     21.28 o 
   8  -8  10      154.61      150.18      9.90 o 
   9  -8  10        0.50        7.40      7.69 o 
  -7  -7  10      158.39      167.96     14.63 o 
  -6  -7  10      206.26      222.29     11.24 o 
  -5  -7  10      191.86      175.75      7.87 o 
  -4  -7  10     1612.01     1665.47     36.55 o 
  -3  -7  10     1034.08     1028.75     24.43 o 
  -2  -7  10       66.36       71.17      4.69 o 
  -1  -7  10      142.96      132.17      7.28 o 
   0  -7  10        1.61        3.66      3.72 o 
   1  -7  10      211.20      206.87      6.95 o 
   2  -7  10       30.58       35.79      4.61 o 
   3  -7  10     1088.10     1080.54     21.94 o 
   4  -7  10      250.24      267.33      8.44 o 
   5  -7  10      290.03      304.75     11.86 o 
   6  -7  10      999.42      989.83     24.75 o 
   7  -7  10       47.26       56.96      7.38 o 
   8  -7  10       72.33       72.85      7.96 o 
   9  -7  10        5.58       13.57      7.22 o 
  10  -7  10        0.19        0.56      7.51 o 
  -8  -6  10       35.03       26.89     11.50 o 
  -7  -6  10      188.60      205.21     11.29 o 
  -6  -6  10      133.55      133.50      7.27 o 
  -5  -6  10      467.80      468.80     12.11 o 
  -4  -6  10      944.14      955.86     19.55 o 
  -3  -6  10     1393.11     1430.39     29.30 o 
  -2  -6  10      856.73      805.95     15.65 o 
  -1  -6  10        2.29       -0.67      3.54 o 
   0  -6  10       57.52       55.14      3.67 o 
   1  -6  10     1116.56     1116.43     17.72 o 
   2  -6  10     2427.27     2462.64     42.80 o 
   3  -6  10     2261.70     2297.33     40.11 o 
   4  -6  10     1469.19     1465.97     31.37 o 
   5  -6  10       25.05       16.98      5.93 o 
   6  -6  10       23.59       16.73      6.09 o 
   7  -6  10      480.59      445.70     14.55 o 
   8  -6  10        4.15        8.66      6.20 o 
   9  -6  10        7.97        7.92      9.76 o 
  10  -6  10       56.24       56.12      7.91 o 
  -8  -5  10      173.52      197.63     15.03 o 
  -7  -5  10      358.27      354.03     14.11 o 
  -6  -5  10       18.00       22.91      6.91 o 
  -5  -5  10      317.43      317.50      9.78 o 
  -4  -5  10     1949.26     1961.66     38.23 o 
  -3  -5  10     1129.75     1144.23     19.11 o 
  -2  -5  10     1005.34     1019.52     16.41 o 
  -1  -5  10        5.63       16.46      3.47 o 
   0  -5  10      348.38      322.88      7.19 o 
   1  -5  10      248.94      207.84      5.82 o 
   2  -5  10      411.38      446.68     35.88 o 
   3  -5  10     1788.38     1799.95     31.94 o 
   4  -5  10     2510.51     2509.42     43.57 o 
   5  -5  10     2452.04     2468.62     53.68 o 
   6  -5  10        2.14        1.20      5.64 o 
   7  -5  10      166.20      175.79     19.17 o 
   8  -5  10       16.28       16.42      6.51 o 
   9  -5  10      217.19      208.20     10.62 o 
  10  -5  10       53.49       58.12      7.75 o 
  -8  -4  10      337.41      341.08     18.46 o 
  -7  -4  10      170.03      163.51     12.55 o 
  -6  -4  10     1176.02     1192.41     29.30 o 
  -5  -4  10      241.38      253.82      8.52 o 
  -4  -4  10       49.51       33.13      4.67 o 
  -3  -4  10     1222.97     1224.38     23.16 o 
  -2  -4  10       91.71      107.38      3.82 o 
  -1  -4  10      113.17      101.49      4.49 o 
   0  -4  10       23.12       37.57      3.11 o 
   1  -4  10       70.18       86.58      3.28 o 
   2  -4  10      123.89      124.34      4.03 o 
   3  -4  10     1999.39     1918.90     43.01 o 
   4  -4  10     1086.99     1135.51     32.84 o 
   5  -4  10      597.20      567.34     15.68 o 
   6  -4  10     1101.34     1108.97     26.54 o 
   7  -4  10       50.24       58.29      6.48 o 
   8  -4  10      101.18      109.10      7.65 o 
   9  -4  10        4.78        5.53      6.41 o 
  10  -4  10      529.38      520.15     16.00 o 
  11  -4  10      494.25      494.69     16.08 o 
  -9  -3  10        7.48       16.06     10.51 o 
  -8  -3  10        8.44       -4.88      9.02 o 
  -7  -3  10      960.45      932.39     24.48 o 
  -6  -3  10     2079.15     1967.01     44.70 o 
  -5  -3  10     1874.05     1814.33     32.92 o 
  -4  -3  10      257.24      247.22      8.04 o 
  -3  -3  10        6.54        5.51      3.75 o 
  -2  -3  10        3.08        3.60      2.84 o 
  -1  -3  10      109.53      100.26      3.61 o 
   0  -3  10      282.15      296.28      6.57 o 
   1  -3  10     1153.94     1225.02     17.10 o 
   2  -3  10      151.17      143.17      4.05 o 
   3  -3  10       75.63       78.37      5.37 o 
   4  -3  10     1746.86     1735.21     30.75 o 
   5  -3  10       39.42       46.48      4.63 o 
   6  -3  10      159.03      166.08      7.02 o 
   7  -3  10      286.67      277.13      8.98 o 
   8  -3  10       21.58       25.20      5.06 o 
   9  -3  10       65.99       61.33      5.92 o 
  10  -3  10     1230.79     1164.15     28.20 o 
  11  -3  10      219.05      217.64     10.78 o 
  -9  -2  10        2.52       -0.88      9.56 o 
  -8  -2  10        0.96        9.53      9.13 o 
  -7  -2  10       40.71       40.83      6.74 o 
  -6  -2  10     1189.70     1163.37     28.37 o 
  -5  -2  10     1923.48     1809.67     41.05 o 
  -4  -2  10      463.29      498.93     11.52 o 
  -3  -2  10       75.32       56.92      4.57 o 
  -2  -2  10      143.30      148.78      4.45 o 
  -1  -2  10      159.65      165.25      4.55 o 
   0  -2  10      576.69      608.87      8.79 o 
   1  -2  10     4781.46     4768.40     61.75 o 
   2  -2  10     2638.76     2604.37     34.29 o 
   3  -2  10       58.30       70.95      4.83 o 
   4  -2  10      311.40      317.74      7.43 o 
   5  -2  10      297.43      290.66     11.03 o 
   6  -2  10      249.90      247.21     12.67 o 
   7  -2  10        8.34        7.65      4.36 o 
   8  -2  10      139.72      138.60     10.75 o 
   9  -2  10       41.57       41.79      5.60 o 
  10  -2  10      394.31      362.58     11.22 o 
  11  -2  10      133.04      131.22     16.05 o 
  -9  -1  10       46.26       33.94     10.39 o 
  -8  -1  10       71.32       61.31      7.61 o 
  -7  -1  10        9.69       14.65      6.31 o 
  -6  -1  10       74.32       70.82      8.23 o 
  -5  -1  10     1752.62     1699.77     38.76 o 
  -4  -1  10      511.12      508.37     11.57 o 
  -3  -1  10      178.37      197.98      7.03 o 
  -2  -1  10      160.24      147.86      4.33 o 
  -1  -1  10      458.28      430.16      7.47 o 
   0  -1  10      876.10      820.07     10.27 o 
   1  -1  10     1659.25     1564.22     21.25 o 
   2  -1  10     4373.32     4469.96     53.17 o 
   3  -1  10      957.50      977.75     16.21 o 
   4  -1  10     1517.69     1423.12     22.40 o 
   5  -1  10      238.51      239.88      8.96 o 
   6  -1  10        7.35       10.22      4.82 o 
   7  -1  10        8.02       15.54      4.39 o 
   8  -1  10     1133.17     1069.01     25.67 o 
   9  -1  10      383.24      349.60     10.52 o 
  10  -1  10      955.08      882.74     18.86 o 
  11  -1  10       71.14       67.56      7.30 o 
  -9   0  10      318.54      303.26     16.90 o 
  -8   0  10      928.02      894.81     29.40 o 
  -7   0  10      342.03      297.81     11.98 o 
  -6   0  10      125.90      116.42      6.44 o 
  -5   0  10       33.35       20.21      4.33 o 
  -4   0  10      402.70      384.87     12.08 o 
  -3   0  10        3.40        4.95      3.03 o 
  -2   0  10      217.63      218.31      6.14 o 
  -1   0  10       11.80        9.42      2.31 o 
   0   0  10       17.12       19.80      1.98 o 
   1   0  10     1713.14     1661.15     20.62 o 
   2   0  10     3778.48     3772.31     67.80 o 
   3   0  10     4799.32     4674.81     61.33 o 
   4   0  10     1270.18     1302.39     20.64 o 
   5   0  10      326.14      331.92      9.05 o 
   6   0  10       55.00       51.33      4.69 o 
   7   0  10      198.80      205.83     10.99 o 
   8   0  10      928.98      843.79     17.76 o 
   9   0  10      791.04      722.12     27.54 o 
  10   0  10      662.57      634.97     17.09 o 
  11   0  10       73.46       73.85      7.49 o 
  -9   1  10      440.92      378.88     19.22 o 
  -8   1  10     1403.70     1258.86     24.48 o 
  -7   1  10      756.57      709.93     13.88 o 
  -6   1  10      209.10      197.76      6.65 o 
  -5   1  10        0.12        1.74      3.41 o 
  -4   1  10      136.63      124.71      4.53 o 
  -3   1  10     1131.27     1029.54     14.71 o 
  -2   1  10     1994.80     1909.42     21.43 o 
  -1   1  10     1760.56     1747.68     19.72 o 
   0   1  10      961.53      929.10     10.64 o 
   1   1  10      425.74      437.58      6.77 o 
   2   1  10     1545.25     1565.87     21.29 o 
   3   1  10     1953.05     1917.09     26.09 o 
   4   1  10      426.55      411.78      8.39 o 
   5   1  10     1502.75     1407.96     26.23 o 
   6   1  10      125.94      110.61      5.63 o 
   7   1  10       77.06       73.21      5.49 o 
   8   1  10      575.12      508.85     16.12 o 
   9   1  10      576.99      550.20     13.61 o 
  10   1  10      541.77      500.98     15.88 o 
  11   1  10      804.10      732.26     25.51 o 
  -9   2  10       55.30       44.98      5.91 o 
  -8   2  10      586.33      512.32     15.39 o 
  -7   2  10      630.44      564.23     15.53 o 
  -6   2  10     1418.56     1255.38     23.17 o 
  -5   2  10      284.71      251.47      8.01 o 
  -4   2  10      545.53      503.07      9.60 o 
  -3   2  10      248.73      223.20      6.09 o 
  -2   2  10       97.59      102.47      5.69 o 
  -1   2  10     3009.47     2857.56     36.62 o 
   0   2  10     3567.31     3565.08     32.70 o 
   1   2  10     2149.24     2219.57     27.06 o 
   2   2  10      154.25      192.19      4.18 o 
   3   2  10       71.34       91.01      3.44 o 
   4   2  10     2313.71     2240.39     33.92 o 
   5   2  10       22.98       26.30      4.17 o 
   6   2  10      760.33      749.29     15.81 o 
   7   2  10        4.59        0.58      4.33 o 
   8   2  10        4.38        0.20      4.60 o 
   9   2  10      199.88      181.71      8.18 o 
  10   2  10      887.33      815.52     18.18 o 
  11   2  10      867.93      828.83     22.06 o 
  -9   3  10      164.41      161.33     11.34 o 
  -8   3  10       13.58       12.12      6.57 o 
  -7   3  10     1066.20      960.25     18.92 o 
  -6   3  10     1235.73     1130.24     21.37 o 
  -5   3  10      491.20      447.82     10.80 o 
  -4   3  10      347.59      290.03      7.15 o 
  -3   3  10      125.57      123.43      4.59 o 
  -2   3  10      606.04      565.43      9.18 o 
  -1   3  10     1929.19     1837.59     22.38 o 
   0   3  10     8010.20     7903.99     97.04 o 
   1   3  10     1777.77     1787.46     22.12 o 
   2   3  10     1504.96     1513.72     18.97 o 
   3   3  10     1048.75     1060.81     15.31 o 
   4   3  10     1463.54     1489.51     20.68 o 
   5   3  10      159.35      162.28      6.65 o 
   6   3  10     2393.91     2312.45     67.08 o 
   7   3  10      893.84      861.41     18.03 o 
   8   3  10      200.07      178.20      7.79 o 
   9   3  10        3.93       -3.72      5.17 o 
  10   3  10      108.36       94.11      7.01 o 
  11   3  10      129.12      136.99      9.31 o 
  -9   4  10      798.21      751.82     19.52 o 
  -8   4  10       30.79       26.00      6.77 o 
  -7   4  10      123.66      115.53      6.54 o 
  -6   4  10      584.93      534.20     17.56 o 
  -5   4  10       67.98       60.47      4.61 o 
  -4   4  10      128.82      131.77      5.94 o 
  -3   4  10      731.57      676.53     14.13 o 
  -2   4  10      412.39      400.13      7.31 o 
  -1   4  10     3363.13     3218.04     38.02 o 
   0   4  10     3305.56     3335.50     34.49 o 
   1   4  10     1699.09     1727.00     20.10 o 
   2   4  10     4468.40     4398.02     52.45 o 
   3   4  10      994.97      975.19     14.33 o 
   4   4  10      372.16      340.80      6.45 o 
   5   4  10      631.57      584.53     13.29 o 
   6   4  10       27.58       18.61      4.59 o 
   7   4  10      348.55      344.83     10.02 o 
   8   4  10     2614.14     2550.24     46.23 o 
   9   4  10      598.69      584.50     14.62 o 
  10   4  10       18.59        8.74      6.08 o 
  11   4  10        1.73      -13.30      7.01 o 
  -9   5  10     1082.44      977.71     34.59 o 
  -8   5  10      544.81      525.26     15.65 o 
  -7   5  10       22.30       24.65      4.94 o 
  -6   5  10       71.69       78.09      5.25 o 
  -5   5  10       77.64       81.66      5.05 o 
  -4   5  10       20.72       19.43      3.91 o 
  -3   5  10     2803.03     2639.82     42.67 o 
  -2   5  10       96.98      109.19      3.96 o 
  -1   5  10      416.23      422.98      6.85 o 
   0   5  10      441.59      433.89      5.94 o 
   1   5  10     1653.25     1669.87     20.89 o 
   2   5  10     8109.78     7952.81     93.80 o 
   3   5  10       18.36       25.11      4.65 o 
   4   5  10        2.88        3.05      2.44 o 
   5   5  10      342.81      300.39      9.08 o 
   6   5  10      193.85      188.66      7.66 o 
   7   5  10     1399.19     1313.43     29.74 o 
   8   5  10     2606.17     2523.34     45.99 o 
   9   5  10     1036.24     1017.52     21.53 o 
  10   5  10      110.83      105.75      7.71 o 
  11   5  10       47.56       57.87      8.40 o 
  -9   6  10      327.09      302.59     12.71 o 
  -8   6  10     1150.38     1107.01     25.67 o 
  -7   6  10      658.91      659.29     20.25 o 
  -6   6  10      355.16      338.06     10.76 o 
  -5   6  10      254.84      248.76      7.71 o 
  -4   6  10       14.73       12.10      4.52 o 
  -3   6  10      497.72      524.05     11.80 o 
  -2   6  10     4417.12     4314.15     68.92 o 
  -1   6  10     2152.63     2159.80     28.12 o 
   0   6  10     1230.34     1197.81     16.92 o 
   1   6  10      576.04      573.47      9.29 o 
   2   6  10     1062.77     1053.86     15.12 o 
   3   6  10      197.15      178.22      4.63 o 
   4   6  10      569.85      570.90     10.46 o 
   5   6  10      319.71      301.35      7.53 o 
   6   6  10        1.27       10.06      4.76 o 
   7   6  10      458.35      443.55     12.13 o 
   8   6  10     1191.96     1145.52     24.70 o 
   9   6  10      277.44      263.02     10.39 o 
  10   6  10     1938.31     1911.63     44.19 o 
  11   6  10       45.31       37.83      8.27 o 
  -8   7  10     1014.76     1032.47     34.09 o 
  -7   7  10     1379.72     1395.88     23.38 o 
  -6   7  10       33.44       41.60      5.12 o 
  -5   7  10       13.95       16.46      4.95 o 
  -4   7  10      144.42      136.10      6.39 o 
  -3   7  10      809.98      859.11     14.57 o 
  -2   7  10      285.70      326.07      7.77 o 
  -1   7  10     2205.65     2225.07     28.91 o 
   0   7  10     1885.29     1921.52     26.06 o 
   1   7  10        4.94        8.63      2.96 o 
   2   7  10       84.02       91.16      3.58 o 
   3   7  10      171.32      170.66      4.72 o 
   4   7  10       40.22       44.26      3.49 o 
   5   7  10      817.04      805.20     16.22 o 
   6   7  10     1674.61     1662.01     31.55 o 
   7   7  10       18.75       17.97      5.55 o 
   8   7  10        5.78        1.12      5.64 o 
   9   7  10     1352.45     1338.06     27.44 o 
  10   7  10      559.31      549.35     18.26 o 
  11   7  10        9.79       23.17      8.49 o 
  -8   8  10       10.07        4.19      6.90 o 
  -7   8  10       79.01       76.91      6.06 o 
  -6   8  10       52.56       45.28      5.96 o 
  -5   8  10      127.31      128.50      7.42 o 
  -4   8  10       44.64       39.41      5.21 o 
  -3   8  10       10.50       12.61      3.62 o 
  -2   8  10      602.81      638.64     11.74 o 
  -1   8  10     1916.54     1983.05     28.65 o 
   0   8  10     6909.22     7201.36    104.32 o 
   1   8  10      293.73      341.22      7.57 o 
   2   8  10       38.64       38.59      3.07 o 
   3   8  10      323.69      292.07      6.18 o 
   4   8  10      330.43      332.26      9.29 o 
   5   8  10     1040.95     1046.53     41.42 o 
   6   8  10     1756.18     1750.78     40.13 o 
   7   8  10     2227.03     2234.42     57.46 o 
   8   8  10       91.01       92.98      7.42 o 
   9   8  10       65.37       55.63      7.46 o 
  10   8  10       48.54       37.98      8.66 o 
  -8   9  10       18.48       11.73      6.60 o 
  -7   9  10        4.79       12.89      6.12 o 
  -6   9  10       98.29      100.65      6.93 o 
  -5   9  10       95.60       95.98      6.56 o 
  -4   9  10     1178.34     1235.02     23.40 o 
  -3   9  10       88.51      100.39      4.96 o 
  -2   9  10        0.91        8.63      3.58 o 
  -1   9  10     1547.72     1615.78     21.93 o 
   0   9  10     2369.42     2491.86     42.83 o 
   1   9  10      495.68      526.10     10.12 o 
   2   9  10      632.07      636.44     12.25 o 
   3   9  10        0.83        0.61      3.37 o 
   4   9  10        0.42       -2.52      3.39 o 
   5   9  10      587.88      569.98     10.70 o 
   6   9  10     1281.51     1281.40     44.49 o 
   7   9  10     2310.72     2280.10     51.46 o 
   8   9  10     2795.94     2730.72     50.44 o 
   9   9  10        5.72        9.59      7.25 o 
  10   9  10       40.16       43.55      8.89 o 
  -7  10  10      141.19      150.84      8.19 o 
  -6  10  10       51.85       52.27      6.45 o 
  -5  10  10      391.44      426.94     11.83 o 
  -4  10  10      622.97      651.18     12.55 o 
  -3  10  10      507.65      512.15     10.62 o 
  -2  10  10     1716.94     1768.42     27.06 o 
  -1  10  10      389.79      410.46     10.70 o 
   0  10  10       88.58       89.16      4.73 o 
   1  10  10      733.86      724.07     12.82 o 
   2  10  10      173.85      189.49      6.39 o 
   3  10  10       37.46       27.66      3.53 o 
   4  10  10      450.01      431.85      9.34 o 
   5  10  10       14.72       10.96      4.15 o 
   6  10  10      655.64      670.34     15.12 o 
   7  10  10      727.39      739.48     22.25 o 
   8  10  10      594.85      616.21     19.70 o 
   9  10  10      553.70      556.97     19.05 o 
  10  10  10      157.21      169.81     11.73 o 
  -7  11  10       19.67       17.08      7.46 o 
  -6  11  10        1.87       -7.90      6.06 o 
  -5  11  10       22.28       34.01      7.71 o 
  -4  11  10      261.16      267.64      9.58 o 
  -3  11  10     2409.25     2502.72     37.32 o 
  -2  11  10     1709.17     1725.17     27.70 o 
  -1  11  10      143.69      149.52      8.16 o 
   0  11  10        3.22        4.48      3.81 o 
   1  11  10       14.03       23.96      4.24 o 
   2  11  10        8.31        5.80      3.56 o 
   3  11  10      668.65      678.47     12.42 o 
   4  11  10      658.99      642.23     12.45 o 
   5  11  10      342.11      324.88      8.25 o 
   6  11  10      123.04      127.84      8.17 o 
   7  11  10      455.51      469.28     26.76 o 
   8  11  10      117.00      116.21     21.17 o 
   9  11  10      311.94      327.11     15.73 o 
  -6  12  10       13.53        9.33      6.45 o 
  -5  12  10       12.92       13.04      6.24 o 
  -4  12  10       15.96       21.55      4.97 o 
  -3  12  10     3209.96     3338.82     49.84 o 
  -2  12  10     1075.21     1120.87     21.35 o 
  -1  12  10     1790.89     1782.14     40.74 o 
   0  12  10      745.29      735.09     14.88 o 
   1  12  10       18.69       26.06      6.01 o 
   2  12  10        5.67        8.29      3.90 o 
   3  12  10      275.42      285.95      7.63 o 
   4  12  10      973.41      925.63     24.81 o 
   5  12  10     1879.67     1845.67     31.46 o 
   6  12  10       99.54       96.48      8.69 o 
   7  12  10       51.70       56.21      6.37 o 
   8  12  10        5.23        9.09      8.77 o 
   9  12  10       12.34       17.21      9.42 o 
  -6  13  10        7.65        5.07      7.61 o 
  -5  13  10      232.05      241.96      9.86 o 
  -4  13  10       57.56       57.56      5.72 o 
  -3  13  10       92.08      102.56      5.86 o 
  -2  13  10     1027.16     1015.96     25.68 o 
  -1  13  10      120.97      124.87      8.09 o 
   0  13  10      337.04      371.83      9.74 o 
   1  13  10      302.67      302.20     13.47 o 
   2  13  10       23.58       28.86      4.99 o 
   3  13  10       48.68       42.34      5.50 o 
   4  13  10     1433.74     1455.29     27.89 o 
   5  13  10     1546.75     1557.03     42.20 o 
   6  13  10      311.97      313.47     11.01 o 
   7  13  10      447.12      455.03     13.06 o 
   8  13  10      109.38      139.83     12.90 o 
  -5  14  10      932.25     1016.75     35.11 o 
  -4  14  10      120.98      121.18      6.71 o 
  -3  14  10       17.22       13.54      7.16 o 
  -2  14  10        3.91        5.60      6.72 o 
  -1  14  10      323.01      334.26     12.76 o 
   0  14  10       14.05       16.34      6.36 o 
   1  14  10        2.27        3.04      4.68 o 
   2  14  10        4.88        6.91      4.17 o 
   3  14  10       18.73       21.80      5.39 o 
   4  14  10      190.98      194.66      8.73 o 
   5  14  10      382.10      391.98     20.24 o 
   6  14  10      923.23      972.15     53.52 o 
   7  14  10     1027.89     1078.19     28.24 o 
  -4  15  10      639.93      682.98     19.16 o 
  -3  15  10      332.85      323.13     13.61 o 
  -2  15  10        1.69        4.71      7.10 o 
  -1  15  10        6.25       16.42      6.84 o 
   0  15  10      248.41      236.33     13.51 o 
   1  15  10      264.17      261.48      9.04 o 
   2  15  10      516.14      497.57     12.11 o 
   3  15  10      471.18      519.23     13.21 o 
   4  15  10        1.76       -0.02      5.54 o 
   5  15  10      389.16      380.08     11.25 o 
   6  15  10      286.84      269.42     13.27 o 
  -3  16  10      269.13      246.76     16.41 o 
  -2  16  10      507.81      510.51     42.49 o 
  -1  16  10        1.46       16.71      7.42 o 
   0  16  10        4.52        8.25      7.34 o 
   1  16  10       73.63       72.19      7.77 o 
   2  16  10      835.99      839.17     30.38 o 
   3  16  10      152.23      148.74      8.69 o 
   4  16  10      101.38       95.40      7.22 o 
   5  16  10      153.18      147.46      8.12 o 
  -1  17  10       60.13       62.94     10.48 o 
   0  17  10       21.75       21.29      7.46 o 
   1  17  10      107.42      102.11     16.36 o 
   2  17  10      472.22      474.80     20.30 o 
   3  17  10      867.29      832.72     22.37 o 
  -1 -13  11      136.42      158.55     12.35 o 
   0 -13  11      138.82      117.16     11.97 o 
   1 -13  11       98.02      102.13     11.61 o 
   2 -13  11       16.12       19.41      8.29 o 
   3 -13  11      600.73      565.45     18.18 o 
  -3 -12  11       77.28       84.66     10.88 o 
  -2 -12  11      489.61      478.83     20.36 o 
  -1 -12  11      909.56     1001.19     47.98 o 
   0 -12  11       68.16       83.48     10.55 o 
   1 -12  11      545.21      566.94     39.89 o 
   2 -12  11      134.01      119.85      9.31 o 
   3 -12  11       74.09       74.75      8.79 o 
   4 -12  11      115.99      110.62      9.30 o 
   5 -12  11        2.82        9.23      6.48 o 
  -4 -11  11        1.03       10.91      9.53 o 
  -3 -11  11      436.41      441.86     19.85 o 
  -2 -11  11       11.24       20.39      8.92 o 
  -1 -11  11       65.96       79.76      5.54 o 
   0 -11  11      955.58     1005.17     33.13 o 
   1 -11  11      863.27      890.87     43.36 o 
   2 -11  11       14.07       17.72      7.30 o 
   3 -11  11        7.95        8.24      7.11 o 
   4 -11  11        0.20        0.88      5.85 o 
   5 -11  11        3.41       -2.33      5.99 o 
   6 -11  11       47.88       43.17      8.83 o 
  -5 -10  11       36.78       41.38     10.57 o 
  -4 -10  11      160.20      140.95     12.08 o 
  -3 -10  11       46.76       49.78      9.39 o 
  -2 -10  11      143.20      142.51     11.22 o 
  -1 -10  11       98.49       95.38     15.62 o 
   0 -10  11     1923.79     2045.65     34.90 o 
   1 -10  11      558.59      602.64     17.46 o 
   2 -10  11       82.32       80.58      7.76 o 
   3 -10  11       30.01       27.45      7.31 o 
   4 -10  11        2.34        3.06      5.56 o 
   5 -10  11       93.18       91.42      9.05 o 
   6 -10  11      574.44      571.35     18.43 o 
   7 -10  11      210.98      202.69     11.66 o 
  -5  -9  11        1.49        2.25      9.57 o 
  -4  -9  11      355.62      371.37     17.50 o 
  -3  -9  11      281.57      282.12     15.51 o 
  -2  -9  11       55.15       71.72      9.47 o 
  -1  -9  11       13.75       19.99      5.50 o 
   0  -9  11      677.39      719.03     24.01 o 
   1  -9  11      839.61      865.60     21.91 o 
   2  -9  11      546.90      587.80     17.02 o 
   3  -9  11       13.70       19.14      5.25 o 
   4  -9  11       10.91       15.92      5.23 o 
   5  -9  11       75.69       65.64      8.16 o 
   6  -9  11       67.36       63.47      8.34 o 
   7  -9  11      208.24      195.02     11.29 o 
   8  -9  11     1293.56     1241.61     31.20 o 
  -6  -8  11        0.61       -1.14      9.79 o 
  -5  -8  11       60.23       46.91     10.15 o 
  -4  -8  11      109.90      118.49     11.03 o 
  -3  -8  11      246.95      253.28     11.28 o 
  -2  -8  11     1375.76     1428.05     82.96 o 
  -1  -8  11      822.81      890.55     28.75 o 
   0  -8  11        0.65        4.20      4.91 o 
   1  -8  11      548.77      611.18     17.34 o 
   2  -8  11      903.54      868.63     21.67 o 
   3  -8  11      283.72      276.89      9.14 o 
   4  -8  11       25.51       24.32      5.18 o 
   5  -8  11      135.71      137.64     11.94 o 
   6  -8  11       21.66       16.12      7.15 o 
   7  -8  11      300.51      301.59     13.00 o 
   8  -8  11      342.31      328.14     14.32 o 
   9  -8  11       74.70       83.91     16.01 o 
  -7  -7  11      237.22      270.51     16.20 o 
  -6  -7  11        0.95       -2.41      6.72 o 
  -5  -7  11      113.57      102.21     10.91 o 
  -4  -7  11        4.66        1.88      8.34 o 
  -3  -7  11      269.41      251.82     10.35 o 
  -2  -7  11     3057.83     3217.23     68.70 o 
  -1  -7  11      887.24      888.75     19.29 o 
   0  -7  11      433.64      457.32     16.69 o 
   1  -7  11       96.33      113.65      8.37 o 
   2  -7  11        5.23        8.94      4.47 o 
   3  -7  11      271.17      265.46      8.69 o 
   4  -7  11      366.54      360.72     12.92 o 
   5  -7  11      194.86      206.51     10.67 o 
   6  -7  11       22.99       19.33      6.91 o 
   7  -7  11       30.05       33.31      7.40 o 
   8  -7  11      239.92      252.07     12.02 o 
   9  -7  11      102.61       91.74     12.41 o 
  -7  -6  11      222.92      206.44     15.73 o 
  -6  -6  11      156.88      157.41      7.90 o 
  -5  -6  11        1.80       -0.63      5.41 o 
  -4  -6  11        0.62       -0.93      5.67 o 
  -3  -6  11      486.72      510.39     21.47 o 
  -2  -6  11     1087.72     1101.59     33.22 o 
  -1  -6  11     1312.34     1379.84     24.82 o 
   0  -6  11     1369.87     1338.56     28.20 o 
   1  -6  11      458.91      468.99     10.64 o 
   2  -6  11      210.88      235.50      8.09 o 
   3  -6  11       33.84       40.22      4.83 o 
   4  -6  11      811.55      867.20     20.43 o 
   5  -6  11      617.26      583.77     29.35 o 
   6  -6  11     2394.53     2375.62     52.52 o 
   7  -6  11       67.20       61.55      7.58 o 
   8  -6  11        0.39        7.14      6.93 o 
   9  -6  11      221.32      213.02     11.44 o 
  10  -6  11        5.68        9.54      7.64 o 
  -7  -5  11       16.47       16.46     10.28 o 
  -6  -5  11       98.76       91.44      6.71 o 
  -5  -5  11        7.53       18.98      5.37 o 
  -4  -5  11      679.36      722.66     15.96 o 
  -3  -5  11      209.94      210.09     11.24 o 
  -2  -5  11      675.95      706.29     14.17 o 
  -1  -5  11     1624.37     1684.37     29.58 o 
   0  -5  11      656.95      697.31     13.95 o 
   1  -5  11      422.76      416.08      9.77 o 
   2  -5  11       29.82       48.04      4.59 o 
   3  -5  11       12.03       11.58      4.22 o 
   4  -5  11       35.31       24.99      5.32 o 
   5  -5  11     1641.11     1579.99     36.02 o 
   6  -5  11     1644.57     1625.48     37.28 o 
   7  -5  11      993.45     1007.84     25.51 o 
   8  -5  11       56.73       51.37      7.23 o 
   9  -5  11      129.98      117.43      8.83 o 
  10  -5  11        9.49       17.61      7.56 o 
  -8  -4  11        0.25       12.06     10.29 o 
  -7  -4  11        0.66        4.57     16.54 o 
  -6  -4  11       61.26       56.24      7.62 o 
  -5  -4  11      416.82      420.08     11.51 o 
  -4  -4  11     3094.26     3005.18     52.59 o 
  -3  -4  11      647.30      658.34     14.59 o 
  -2  -4  11       84.36       96.56      4.67 o 
  -1  -4  11      567.87      534.34     17.39 o 
   0  -4  11      417.97      428.61      9.73 o 
   1  -4  11      101.41      125.23      5.38 o 
   2  -4  11        8.37       10.60      3.91 o 
   3  -4  11       31.97       34.77      5.37 o 
   4  -4  11       95.28      100.15     11.43 o 
   5  -4  11      565.95      563.26     16.17 o 
   6  -4  11      464.64      442.03     14.01 o 
   7  -4  11      975.37      969.89     24.38 o 
   8  -4  11      525.19      512.51     18.00 o 
   9  -4  11      208.28      208.38     10.94 o 
  10  -4  11        7.48        1.05      6.87 o 
  -8  -3  11        7.06       14.27     10.13 o 
  -7  -3  11       55.36       56.77      8.00 o 
  -6  -3  11       33.12       33.88      7.10 o 
  -5  -3  11      411.52      408.21     10.78 o 
  -4  -3  11     1289.48     1190.72     26.60 o 
  -3  -3  11     2282.49     2266.08     40.22 o 
  -2  -3  11      781.70      843.55     12.88 o 
  -1  -3  11      443.42      399.22      9.33 o 
   0  -3  11        6.58        0.57      3.25 o 
   1  -3  11      270.42      259.45      5.70 o 
   2  -3  11      290.96      261.52      5.48 o 
   3  -3  11      848.64      869.61     17.02 o 
   4  -3  11     1689.64     1725.29     30.82 o 
   5  -3  11       31.48       26.79      4.74 o 
   6  -3  11     1757.00     1680.75     31.38 o 
   7  -3  11      460.98      433.13     11.61 o 
   8  -3  11      485.74      483.92     12.69 o 
   9  -3  11      383.85      346.60     11.58 o 
  10  -3  11        3.04       -3.00      6.80 o 
  -8  -2  11      211.21      200.78     14.64 o 
  -7  -2  11        8.71        8.45      8.74 o 
  -6  -2  11      177.14      166.01     15.32 o 
  -5  -2  11       25.68       21.10      6.42 o 
  -4  -2  11      284.32      298.72      8.94 o 
  -3  -2  11     2763.03     2713.63     47.45 o 
  -2  -2  11     2267.80     2195.78     29.63 o 
  -1  -2  11     1346.32     1295.04     23.17 o 
   0  -2  11      590.27      547.42     11.47 o 
   1  -2  11       96.21       99.15      3.58 o 
   2  -2  11        2.91        2.52      2.32 o 
   3  -2  11     1740.28     1746.39     36.90 o 
   4  -2  11      764.73      757.54     13.39 o 
   5  -2  11     3052.70     2988.37     52.71 o 
   6  -2  11      126.64      124.54      6.37 o 
   7  -2  11      473.38      453.53     11.81 o 
   8  -2  11      137.73      122.20      7.11 o 
   9  -2  11      133.64      127.40     10.55 o 
  10  -2  11       72.45       64.49      7.57 o 
  11  -2  11       85.06       67.09      7.99 o 
  -8  -1  11      126.64      119.30     12.38 o 
  -7  -1  11      454.90      439.97     15.09 o 
  -6  -1  11      298.87      272.14     11.43 o 
  -5  -1  11       31.95       33.86      7.28 o 
  -4  -1  11      135.53      126.94      6.02 o 
  -3  -1  11      465.19      444.06     10.82 o 
  -2  -1  11     1545.46     1491.94     24.34 o 
  -1  -1  11      488.26      512.86      8.71 o 
   0  -1  11      606.76      598.54     13.92 o 
   1  -1  11      184.01      218.73      5.51 o 
   2  -1  11       83.11       98.77      3.26 o 
   3  -1  11      292.54      299.42      8.91 o 
   4  -1  11     4658.66     4499.32     66.23 o 
   5  -1  11     1597.86     1584.66     29.47 o 
   6  -1  11     1662.12     1635.83     30.45 o 
   7  -1  11      754.54      713.13     15.93 o 
   8  -1  11      154.61      135.33      6.94 o 
   9  -1  11        2.29       -1.04      5.01 o 
  10  -1  11      181.84      143.14     14.61 o 
  11  -1  11      156.80      153.76      9.35 o 
  -8   0  11        2.62        3.88      9.32 o 
  -7   0  11      319.62      300.60     13.64 o 
  -6   0  11      951.44      936.76     24.09 o 
  -5   0  11     1609.73     1481.26     34.56 o 
  -4   0  11       40.82       35.93      4.58 o 
  -3   0  11        8.56        8.96      3.85 o 
  -2   0  11     2111.66     2051.99     27.78 o 
  -1   0  11      472.86      510.84      8.61 o 
   0   0  11      370.91      301.27      9.62 o 
   1   0  11      214.08      209.74      4.61 o 
   2   0  11      256.32      222.18      4.62 o 
   3   0  11      808.36      755.63     12.84 o 
   4   0  11     1263.39     1231.26     19.88 o 
   5   0  11     1273.12     1285.69     24.54 o 
   6   0  11     2049.30     1982.07     36.18 o 
   7   0  11     1502.82     1369.91     26.28 o 
   8   0  11        6.24        4.29      5.55 o 
   9   0  11       14.64       17.13      7.36 o 
  10   0  11      279.65      242.77      9.29 o 
  11   0  11       83.36       78.92      7.91 o 
  -8   1  11        6.46       10.15      9.32 o 
  -7   1  11        4.27        3.22      5.19 o 
  -6   1  11      578.32      506.15     12.57 o 
  -5   1  11     1531.51     1495.96     23.45 o 
  -4   1  11     1891.29     1750.77     23.82 o 
  -3   1  11      208.50      213.12      5.69 o 
  -2   1  11       82.52       70.92      3.56 o 
  -1   1  11     2599.69     2503.01     33.49 o 
   0   1  11      204.10      217.04      5.92 o 
   1   1  11      945.79      887.46     12.90 o 
   2   1  11      897.43      916.50     12.24 o 
   3   1  11      980.70     1106.48     16.04 o 
   4   1  11       50.26       41.07      3.68 o 
   5   1  11     1220.63     1155.26     22.36 o 
   6   1  11     2907.62     2705.67     48.08 o 
   7   1  11      416.06      405.06     12.11 o 
   8   1  11        3.51        1.19      4.83 o 
   9   1  11       85.43       70.29      6.42 o 
  10   1  11        1.92       -1.51      6.36 o 
  11   1  11      281.19      243.02     21.82 o 
  -8   2  11        3.17        1.14      5.36 o 
  -7   2  11      237.84      201.19      7.11 o 
  -6   2  11      453.63      421.19     11.09 o 
  -5   2  11     1623.59     1448.20     26.30 o 
  -4   2  11     1937.58     1821.01     27.59 o 
  -3   2  11     2018.47     1885.94     28.33 o 
  -2   2  11     1349.59     1277.51     18.04 o 
  -1   2  11        0.56        3.29      2.10 o 
   0   2  11      832.66      823.26     11.29 o 
   1   2  11     1003.58      930.76     12.40 o 
   2   2  11     2062.05     2229.48     27.33 o 
   3   2  11     2312.64     2229.91     30.26 o 
   4   2  11     1185.94     1211.02     19.60 o 
   5   2  11       14.06       22.30      8.44 o 
   6   2  11       95.19       91.19      5.65 o 
   7   2  11        5.39        4.51      4.81 o 
   8   2  11       13.10       14.11      6.07 o 
   9   2  11       99.28       97.83      6.76 o 
  10   2  11       10.06        0.64      5.60 o 
  11   2  11      137.45      126.74     15.23 o 
  -8   3  11      302.29      268.40     11.77 o 
  -7   3  11      143.13      125.75      6.91 o 
  -6   3  11        4.72        0.23      4.75 o 
  -5   3  11      360.79      336.69     15.25 o 
  -4   3  11      756.12      718.33     14.62 o 
  -3   3  11     2806.33     2633.43     45.27 o 
  -2   3  11      325.85      308.59      6.65 o 
  -1   3  11       16.82       25.36      2.51 o 
   0   3  11      944.95      891.26     14.61 o 
   1   3  11      229.70      238.06      4.90 o 
   2   3  11     1208.52     1266.05     16.29 o 
   3   3  11     2377.04     2330.16     32.20 o 
   4   3  11     1564.55     1528.39     21.37 o 
   5   3  11     1542.51     1579.54     29.43 o 
   6   3  11        8.74        9.76      5.45 o 
   7   3  11       25.17       21.72      5.02 o 
   8   3  11       24.96       26.18      5.63 o 
   9   3  11      919.93      865.95     18.90 o 
  10   3  11      158.40      156.14     14.39 o 
  11   3  11      168.10      149.46     25.94 o 
  -8   4  11      802.87      701.63     18.75 o 
  -7   4  11      228.69      208.28      8.77 o 
  -6   4  11      263.80      247.48     15.73 o 
  -5   4  11      418.86      372.79     10.38 o 
  -4   4  11      269.92      256.63      7.33 o 
  -3   4  11     1233.94     1194.66     27.88 o 
  -2   4  11       13.84        9.78      2.88 o 
  -1   4  11       35.29       42.19      3.00 o 
   0   4  11      238.13      218.82      5.42 o 
   1   4  11      365.40      355.62      6.21 o 
   2   4  11      669.52      664.65      9.54 o 
   3   4  11     3395.12     3540.54     47.10 o 
   4   4  11     3428.47     3348.09     44.54 o 
   5   4  11       70.09       89.30      5.62 o 
   6   4  11      163.34      158.12      7.20 o 
   7   4  11       82.69       80.52      6.19 o 
   8   4  11      166.26      162.85      7.80 o 
   9   4  11      184.70      156.31      8.02 o 
  10   4  11      736.32      684.31     19.67 o 
  11   4  11      850.03      787.82     22.19 o 
  -8   5  11       68.60       56.39      7.79 o 
  -7   5  11      764.52      693.25     15.77 o 
  -6   5  11     1085.50     1056.40     20.91 o 
  -5   5  11     1047.74      982.69     19.47 o 
  -4   5  11        2.49        7.56      3.82 o 
  -3   5  11       44.55       38.10      3.89 o 
  -2   5  11        1.19        6.10      3.29 o 
  -1   5  11      406.79      385.25      6.65 o 
   0   5  11     2431.39     2371.87     31.99 o 
   1   5  11      904.40      895.46     13.31 o 
   2   5  11        1.64        9.86      2.49 o 
   3   5  11     1010.98     1004.73     14.96 o 
   4   5  11     1136.66     1166.35     16.93 o 
   5   5  11     1904.30     1878.29     29.25 o 
   6   5  11      351.24      369.00     19.31 o 
   7   5  11       10.77        7.28      5.02 o 
   8   5  11      260.77      240.27      9.41 o 
   9   5  11       15.45        8.81      5.92 o 
  10   5  11      154.21      154.29     10.00 o 
  11   5  11      878.26      819.49     34.77 o 
  -8   6  11      515.97      509.08     15.85 o 
  -7   6  11       87.96       80.42      6.13 o 
  -6   6  11     1927.73     1886.04     34.56 o 
  -5   6  11      868.15      842.08     21.05 o 
  -4   6  11      275.82      287.02      7.90 o 
  -3   6  11        0.08        3.66      4.13 o 
  -2   6  11       91.35       84.66      4.54 o 
  -1   6  11       28.24       34.44      2.79 o 
   0   6  11     1112.17     1095.09     20.04 o 
   1   6  11     1158.23     1181.23     16.97 o 
   2   6  11     1274.80     1237.67     16.14 o 
   3   6  11      378.12      348.78      6.19 o 
   4   6  11      466.40      442.58      8.17 o 
   5   6  11      487.36      494.20     10.27 o 
   6   6  11      119.13      118.19      6.78 o 
   7   6  11        1.90        2.68      5.13 o 
   8   6  11       14.18       16.23      6.07 o 
   9   6  11       30.93       33.91      7.16 o 
  10   6  11      220.77      208.62     11.79 o 
  11   6  11      921.72      967.16     26.43 o 
  -8   7  11        1.41       -5.55      9.56 o 
  -7   7  11       91.93       84.93      7.16 o 
  -6   7  11       60.38       57.94      6.09 o 
  -5   7  11     1724.67     1706.14     27.55 o 
  -4   7  11      115.76      119.87      5.37 o 
  -3   7  11       71.56       83.53      9.97 o 
  -2   7  11       21.58       12.18      5.01 o 
  -1   7  11       13.42       15.94      2.85 o 
   0   7  11      309.64      316.96      8.21 o 
   1   7  11     2695.66     2636.23     39.52 o 
   2   7  11     4815.10     4809.94     62.67 o 
   3   7  11      394.88      412.67      7.85 o 
   4   7  11       29.61       30.82      3.66 o 
   5   7  11      320.21      330.81      8.33 o 
   6   7  11      477.78      489.64     19.93 o 
   7   7  11       20.09       16.87      5.92 o 
   8   7  11      264.47      262.76     10.64 o 
   9   7  11      263.47      247.70     11.22 o 
  10   7  11       14.14       28.22      8.10 o 
  -8   8  11      418.35      431.04     16.08 o 
  -7   8  11      136.16      146.37      9.33 o 
  -6   8  11       67.72       69.83      6.22 o 
  -5   8  11      393.16      388.29     11.41 o 
  -4   8  11      310.13      310.10      8.39 o 
  -3   8  11       10.69       11.65      3.97 o 
  -2   8  11      256.71      251.57      8.19 o 
  -1   8  11        6.73        5.14      2.80 o 
   0   8  11      455.35      455.79     10.37 o 
   1   8  11     2390.14     2409.23     36.37 o 
   2   8  11      869.66      885.19     18.08 o 
   3   8  11     2994.69     3040.51     40.29 o 
   4   8  11      507.80      481.88      9.91 o 
   5   8  11       34.34       44.87     10.94 o 
   6   8  11       62.15       68.10      6.45 o 
   7   8  11      161.19      156.65      8.18 o 
   8   8  11      581.94      558.01     15.07 o 
   9   8  11     1492.34     1524.01     30.88 o 
  10   8  11      346.28      370.53     15.26 o 
  -7   9  11      311.94      311.65     14.71 o 
  -6   9  11      153.94      174.15      9.74 o 
  -5   9  11        0.98       -0.96      5.64 o 
  -4   9  11        4.53        2.09      4.29 o 
  -3   9  11        0.16        0.26      4.13 o 
  -2   9  11      190.02      178.95      6.46 o 
  -1   9  11      934.52      953.25     18.61 o 
   0   9  11      148.10      145.27      6.02 o 
   1   9  11      323.99      344.88      7.99 o 
   2   9  11     1190.89     1147.27     18.78 o 
   3   9  11     1605.83     1495.21     20.94 o 
   4   9  11      819.63      775.81     14.56 o 
   5   9  11      428.77      432.73      9.06 o 
   6   9  11       15.17        4.77      4.82 o 
   7   9  11       95.45       92.42      7.56 o 
   8   9  11      285.09      280.12     11.25 o 
   9   9  11     1552.58     1592.55     38.72 o 
  10   9  11      156.38      166.23     19.21 o 
  -7  10  11      763.92      788.65     20.58 o 
  -6  10  11      192.26      201.77      9.03 o 
  -5  10  11       16.25       12.80      5.81 o 
  -4  10  11       41.97       42.66      4.96 o 
  -3  10  11       18.34       26.05      4.52 o 
  -2  10  11      354.84      365.32      8.94 o 
  -1  10  11     1660.41     1693.02     51.03 o 
   0  10  11      812.23      799.10     15.56 o 
   1  10  11      250.39      278.24      7.31 o 
   2  10  11      132.43      138.70      6.17 o 
   3  10  11      502.35      505.21     10.01 o 
   4  10  11       28.22       24.00      4.13 o 
   5  10  11       17.32       15.51      3.67 o 
   6  10  11      134.83      136.08      7.03 o 
   7  10  11      153.32      158.81     10.40 o 
   8  10  11      649.77      617.18     16.54 o 
   9  10  11      189.04      217.32     23.31 o 
  -6  11  11      447.24      459.76     13.09 o 
  -5  11  11       72.65       72.43      7.80 o 
  -4  11  11        8.27        7.24      4.59 o 
  -3  11  11        3.11       -2.27      4.50 o 
  -2  11  11      158.70      161.06      7.45 o 
  -1  11  11     2252.12     2179.65     64.49 o 
   0  11  11     2473.59     2567.67     63.25 o 
   1  11  11     1380.76     1414.87     22.58 o 
   2  11  11       49.89       47.91      4.10 o 
   3  11  11      143.62      139.05      5.52 o 
   4  11  11       56.22       49.63      5.70 o 
   5  11  11       14.25       17.68      4.12 o 
   6  11  11      373.16      379.84     11.23 o 
   7  11  11      954.63      970.41     37.95 o 
   8  11  11       22.56       21.02      8.65 o 
   9  11  11      218.03      200.37     12.88 o 
  -6  12  11       45.00       56.78     16.25 o 
  -5  12  11      106.12      102.78      7.72 o 
  -4  12  11      189.29      205.97      7.65 o 
  -3  12  11       13.28        9.56      4.72 o 
  -2  12  11       37.58       32.89     11.40 o 
  -1  12  11      993.65     1004.67     32.81 o 
   0  12  11      980.10      975.91     21.99 o 
   1  12  11     1285.85     1310.12     21.23 o 
   2  12  11      713.90      780.93     14.05 o 
   3  12  11      177.10      195.47     16.91 o 
   4  12  11        1.34        0.24      5.03 o 
   5  12  11       15.58       19.91      5.03 o 
   6  12  11      779.21      770.40     17.24 o 
   7  12  11      754.63      767.05     17.70 o 
   8  12  11      326.78      303.48     15.09 o 
  -5  13  11       41.73       32.25      8.21 o 
  -4  13  11       97.10      111.83      6.35 o 
  -3  13  11      953.49      944.32     24.71 o 
  -2  13  11       54.91       50.59      7.42 o 
  -1  13  11       83.71       79.42      9.50 o 
   0  13  11      398.65      392.32     16.87 o 
   1  13  11      518.34      538.46     10.91 o 
   2  13  11      830.48      834.59     14.91 o 
   3  13  11       18.03       23.78      5.31 o 
   4  13  11        0.02        0.02      5.17 o 
   5  13  11      114.11      109.71      6.48 o 
   6  13  11      193.85      205.16     11.66 o 
   7  13  11      913.67      931.01     20.34 o 
   8  13  11      784.57      831.27     30.62 o 
  -4  14  11      305.64      335.47     13.43 o 
  -3  14  11      667.60      648.45     19.13 o 
  -2  14  11      334.16      366.85     15.62 o 
  -1  14  11      330.36      321.69     16.35 o 
   0  14  11       53.05       55.17      9.13 o 
   1  14  11     1117.49     1163.63     22.11 o 
   2  14  11        8.30       13.36      4.44 o 
   3  14  11       39.68       38.84      5.81 o 
   4  14  11        6.32        7.78      5.42 o 
   5  14  11      868.00      900.55     18.95 o 
   6  14  11      307.77      315.94     16.58 o 
   7  14  11      278.58      269.34     14.09 o 
  -3  15  11      344.31      363.85     18.35 o 
  -2  15  11     1187.91     1182.35     29.54 o 
  -1  15  11      947.62      879.83     30.17 o 
   0  15  11      213.08      217.16     14.34 o 
   1  15  11        2.02       -1.58      4.87 o 
   2  15  11      226.79      222.15      7.57 o 
   3  15  11      253.46      272.84     10.08 o 
   4  15  11      283.25      278.77     10.14 o 
   5  15  11      283.99      275.16      9.75 o 
   6  15  11       97.60       87.41      9.76 o 
  -2  16  11      629.99      572.74     23.10 o 
  -1  16  11      880.16      799.21     28.30 o 
   0  16  11      742.69      763.57     27.15 o 
   1  16  11      345.25      348.19     13.28 o 
   2  16  11       29.20       34.78      4.93 o 
   3  16  11      217.65      213.14      9.41 o 
   4  16  11      775.39      768.76     17.31 o 
  -1 -12  12        0.07       -0.01      9.21 o 
   0 -12  12        3.95        2.20      9.76 o 
   1 -12  12      145.28      128.82     11.97 o 
   2 -12  12      568.75      601.86     18.27 o 
   3 -12  12      508.40      537.99     17.27 o 
   4 -12  12        2.58        8.68      8.19 o 
  -3 -11  12       88.15      101.24     11.74 o 
  -2 -11  12        5.87       -1.52      9.35 o 
  -1 -11  12        0.29       -7.22      4.94 o 
   0 -11  12       16.54       26.17      9.73 o 
   1 -11  12      577.11      602.39     23.36 o 
   2 -11  12      390.93      411.31     15.02 o 
   3 -11  12      716.45      718.53     20.57 o 
   4 -11  12      365.48      406.58     22.36 o 
   5 -11  12       19.66       25.17     12.01 o 
  -4 -10  12      341.61      349.74     18.27 o 
  -3 -10  12      763.18      804.80     28.65 o 
  -2 -10  12       43.42       50.75      9.88 o 
  -1 -10  12      168.34      205.69     17.99 o 
   0 -10  12       87.38       83.48      5.49 o 
   1 -10  12        5.49        4.73      8.91 o 
   2 -10  12      473.77      519.19     16.26 o 
   3 -10  12      571.03      577.10     17.43 o 
   4 -10  12      833.75      817.36     17.92 o 
   5 -10  12       50.97       45.34      6.58 o 
   6 -10  12       62.42       51.99      8.94 o 
  -5  -9  12       83.61       81.02     11.51 o 
  -4  -9  12        9.81       -1.53      9.02 o 
  -3  -9  12        8.74       11.01      8.89 o 
  -2  -9  12      185.99      185.37     12.41 o 
  -1  -9  12       74.26       78.76      6.56 o 
   0  -9  12      468.02      511.61     14.13 o 
   1  -9  12      247.54      264.86     15.21 o 
   2  -9  12      121.83      118.00     11.44 o 
   3  -9  12     1451.86     1441.04     33.76 o 
   4  -9  12      904.16      910.87     25.81 o 
   5  -9  12      106.74      112.99      7.28 o 
   6  -9  12       26.88       39.56      8.47 o 
   7  -9  12        0.07       -3.36      8.11 o 
  -5  -8  12      321.73      290.05     16.52 o 
  -4  -8  12       75.97       63.44     10.49 o 
  -3  -8  12      109.45      106.19      8.02 o 
  -2  -8  12        0.14        8.46      7.98 o 
  -1  -8  12      296.49      314.83     24.54 o 
   0  -8  12     1375.25     1440.58     31.17 o 
   1  -8  12       87.48       90.21      9.38 o 
   2  -8  12      595.82      614.15     17.16 o 
   3  -8  12        8.27       11.25      6.27 o 
   4  -8  12      142.52      127.75      6.89 o 
   5  -8  12      267.97      271.54     12.87 o 
   6  -8  12        0.14        4.83      7.33 o 
   7  -8  12       17.80        3.63     17.33 o 
   8  -8  12       40.47       45.17     10.18 o 
  -6  -7  12      706.19      743.81     27.68 o 
  -5  -7  12      174.26      175.30     13.07 o 
  -4  -7  12      125.75      112.57     10.96 o 
  -3  -7  12       25.46       25.30      6.66 o 
  -2  -7  12        5.14        0.55      7.78 o 
  -1  -7  12      285.23      290.55     11.08 o 
   0  -7  12      460.23      476.22     13.43 o 
   1  -7  12     2553.71     2665.40     74.69 o 
   2  -7  12     1145.03     1147.34     39.40 o 
   3  -7  12      519.80      537.12     12.80 o 
   4  -7  12       11.52       21.59      5.17 o 
   5  -7  12       14.13       25.01      7.32 o 
   6  -7  12      160.75      172.57     10.16 o 
   7  -7  12      376.15      363.41     16.42 o 
   8  -7  12      783.57      788.63     22.32 o 
   9  -7  12       28.70       33.13      8.63 o 
  -6  -6  12       61.96       50.33      7.96 o 
  -5  -6  12     1119.11     1050.37     35.06 o 
  -4  -6  12      399.76      379.51     17.62 o 
  -3  -6  12       20.14       27.95      6.45 o 
  -2  -6  12       11.10       16.54      4.18 o 
  -1  -6  12       46.53       44.78      4.73 o 
   0  -6  12      203.46      207.78      7.57 o 
   1  -6  12     2151.35     2293.17     47.29 o 
   2  -6  12     1549.83     1556.36     35.24 o 
   3  -6  12       38.49       45.56      5.22 o 
   4  -6  12      349.59      355.26     12.90 o 
   5  -6  12        6.71        7.69      8.52 o 
   6  -6  12       17.93       14.11      6.84 o 
   7  -6  12      782.24      732.05     20.74 o 
   8  -6  12      453.53      434.96     15.84 o 
   9  -6  12      350.15      335.14     13.96 o 
  -7  -5  12      484.32      509.11     23.71 o 
  -6  -5  12       12.66       14.14      7.78 o 
  -5  -5  12       11.66        9.30      6.52 o 
  -4  -5  12       73.43       75.50      9.80 o 
  -3  -5  12      206.20      202.95     10.29 o 
  -2  -5  12      398.51      415.03     16.72 o 
  -1  -5  12      141.47      137.79      8.22 o 
   0  -5  12        6.37        7.49      3.98 o 
   1  -5  12     1089.64     1157.81     25.42 o 
   2  -5  12      384.16      376.53     10.28 o 
   3  -5  12      707.82      705.94     22.34 o 
   4  -5  12      499.11      505.14     12.18 o 
   5  -5  12        9.39        3.48      6.26 o 
   6  -5  12       67.38       60.98      7.42 o 
   7  -5  12      187.19      201.43     10.73 o 
   8  -5  12      232.97      232.27     11.69 o 
   9  -5  12      639.46      597.52     18.54 o 
  -7  -4  12      327.29      311.52     18.54 o 
  -6  -4  12       58.29       67.05      6.45 o 
  -5  -4  12      119.18      125.10      7.14 o 
  -4  -4  12      106.52      108.92     10.22 o 
  -3  -4  12      144.50      138.35      7.85 o 
  -2  -4  12      269.51      271.96     13.30 o 
  -1  -4  12     2279.98     2412.86     41.39 o 
   0  -4  12      871.31      805.84     15.76 o 
   1  -4  12        2.29        6.59      3.66 o 
   2  -4  12      345.18      346.64      9.56 o 
   3  -4  12      557.66      602.31     13.48 o 
   4  -4  12      378.90      356.02      9.91 o 
   5  -4  12      262.16      258.82     22.23 o 
   6  -4  12      220.50      228.12     12.11 o 
   7  -4  12      162.48      152.33      9.06 o 
   8  -4  12       75.09       77.90     18.00 o 
   9  -4  12      867.74      796.11     21.70 o 
  10  -4  12      380.56      377.41     14.61 o 
  -7  -3  12      593.67      561.68     24.22 o 
  -6  -3  12      526.47      518.27     17.14 o 
  -5  -3  12      104.99       99.73      6.55 o 
  -4  -3  12        5.07        6.31      4.82 o 
  -3  -3  12       14.41       16.40      5.49 o 
  -2  -3  12      866.72      924.66     17.55 o 
  -1  -3  12     2160.95     2170.64     37.48 o 
   0  -3  12     2826.30     2853.29     48.34 o 
   1  -3  12      833.75      859.88     16.36 o 
   2  -3  12        2.41        4.36      3.39 o 
   3  -3  12      384.52      351.62      9.59 o 
   4  -3  12       28.35       27.07      4.45 o 
   5  -3  12       85.66       81.61      7.14 o 
   6  -3  12       32.61       31.89      7.92 o 
   7  -3  12      867.25      839.99     18.16 o 
   8  -3  12       66.97       56.43      6.41 o 
   9  -3  12       57.32       59.36      7.77 o 
  10  -3  12      527.53      503.47     16.70 o 
  -7  -2  12      370.32      352.32     19.05 o 
  -6  -2  12      310.08      283.54     12.74 o 
  -5  -2  12        9.43       10.56      5.13 o 
  -4  -2  12      128.64      131.11      8.77 o 
  -3  -2  12        1.24        6.30      4.42 o 
  -2  -2  12        3.95        4.94      3.44 o 
  -1  -2  12     1677.55     1621.33     28.55 o 
   0  -2  12      903.61      965.05     18.18 o 
   1  -2  12     1628.50     1686.87     29.51 o 
   2  -2  12     1078.63      994.32     14.45 o 
   3  -2  12        0.18        6.83      5.96 o 
   4  -2  12        6.34        3.58      3.58 o 
   5  -2  12      486.57      443.84     11.50 o 
   6  -2  12      142.63      131.51      6.71 o 
   7  -2  12      966.83      890.49     19.09 o 
   8  -2  12     1206.65     1101.69     22.62 o 
   9  -2  12       16.12        9.00      5.83 o 
  10  -2  12        1.52       -3.71      6.78 o 
  -8  -1  12       66.26       63.40     11.45 o 
  -7  -1  12        8.09       12.61      9.74 o 
  -6  -1  12       36.25       35.07      7.33 o 
  -5  -1  12       11.97       16.41      5.04 o 
  -4  -1  12      127.27      125.68      6.92 o 
  -3  -1  12      902.99      853.21     17.51 o 
  -2  -1  12       23.47       22.55      3.00 o 
  -1  -1  12      180.58      174.56      6.73 o 
   0  -1  12      856.08      956.06     18.00 o 
   1  -1  12     1883.87     1855.42     32.22 o 
   2  -1  12     2645.66     2614.83     34.79 o 
   3  -1  12        2.55        2.45      3.61 o 
   4  -1  12      152.09      141.20      5.54 o 
   5  -1  12      410.85      374.61     10.39 o 
   6  -1  12     1183.37     1152.67     22.87 o 
   7  -1  12      145.28      137.30      6.94 o 
   8  -1  12     1181.56     1104.44     22.63 o 
   9  -1  12      603.22      550.20     19.23 o 
  10  -1  12        0.83        2.85      6.79 o 
  -8   0  12      294.96      269.68     17.24 o 
  -7   0  12       14.29       23.97      7.30 o 
  -6   0  12      119.40      109.89      8.67 o 
  -5   0  12        1.23       -1.14      4.52 o 
  -4   0  12      159.49      178.24      7.51 o 
  -3   0  12     1231.71     1163.90     22.37 o 
  -2   0  12      804.94      813.69     15.93 o 
  -1   0  12      197.09      177.29      6.48 o 
   0   0  12      381.78      401.83      9.52 o 
   1   0  12     1049.10     1006.90     18.73 o 
   2   0  12       88.26      100.78      3.37 o 
   3   0  12       57.56       46.96      3.34 o 
   4   0  12       29.71       24.16      4.27 o 
   5   0  12        6.83       12.61      5.46 o 
   6   0  12      311.85      314.15     11.34 o 
   7   0  12     1906.89     1773.37     39.68 o 
   8   0  12     1082.68      998.24     24.86 o 
   9   0  12      204.48      193.10      8.78 o 
  10   0  12      151.14      135.50      9.19 o 
  11   0  12        2.24       -0.80      7.14 o 
  -8   1  12      295.94      275.77     17.65 o 
  -7   1  12        2.67       -9.49      6.80 o 
  -6   1  12      148.15      147.43      7.40 o 
  -5   1  12      125.54      107.25      6.71 o 
  -4   1  12      319.13      282.52      7.71 o 
  -3   1  12     1466.18     1360.76     21.94 o 
  -2   1  12     1720.51     1715.11     27.03 o 
  -1   1  12      905.56      898.94     14.76 o 
   0   1  12     1316.00     1319.68     23.74 o 
   1   1  12      585.40      546.95     14.93 o 
   2   1  12       12.01        5.60      2.60 o 
   3   1  12       12.82       18.70      2.98 o 
   4   1  12     1143.01     1141.73     18.85 o 
   5   1  12      423.22      408.76     13.91 o 
   6   1  12       67.62       67.69      5.69 o 
   7   1  12       85.70       70.54      6.04 o 
   8   1  12      437.64      402.87     13.90 o 
   9   1  12      662.01      659.86     37.21 o 
  10   1  12      192.43      150.06     11.51 o 
  11   1  12        8.23       17.44     11.80 o 
  -8   2  12      140.91      129.90     13.65 o 
  -7   2  12      157.71      122.36      7.39 o 
  -6   2  12        0.41        2.29      4.37 o 
  -5   2  12       22.29       16.11      4.30 o 
  -4   2  12      146.23      117.95      4.66 o 
  -3   2  12      910.70      840.60     12.96 o 
  -2   2  12     1723.64     1709.96     21.47 o 
  -1   2  12     1188.59     1125.76     14.97 o 
   0   2  12     1383.00     1361.16     24.41 o 
   1   2  12      316.47      336.16      9.35 o 
   2   2  12       16.93       22.00      2.66 o 
   3   2  12      158.80      158.98      5.14 o 
   4   2  12      996.59     1005.95     14.93 o 
   5   2  12     1100.07     1041.90     20.81 o 
   6   2  12     2368.35     2249.78     40.85 o 
   7   2  12      185.95      176.45      8.07 o 
   8   2  12       18.53       17.37      5.41 o 
   9   2  12      231.79      235.17      9.51 o 
  10   2  12        3.31        2.40      7.06 o 
  11   2  12       40.11       28.71      9.02 o 
  -8   3  12      106.24       85.98      7.04 o 
  -7   3  12       16.17       12.71      4.94 o 
  -6   3  12      120.04      103.08      6.69 o 
  -5   3  12      100.31       87.62      7.78 o 
  -4   3  12      312.71      269.72      7.58 o 
  -3   3  12       54.50       51.07      4.22 o 
  -2   3  12     1007.81      974.40     14.55 o 
  -1   3  12     5850.05     5527.46     65.48 o 
   0   3  12       22.37       24.08      3.79 o 
   1   3  12      461.56      465.46     10.36 o 
   2   3  12       80.90       91.27      5.70 o 
   3   3  12      273.12      267.16      6.88 o 
   4   3  12      202.99      218.62      5.74 o 
   5   3  12     1964.57     1913.73     35.13 o 
   6   3  12     1501.82     1433.76     39.42 o 
   7   3  12      346.44      336.43     10.66 o 
   8   3  12       16.90       14.93      6.83 o 
   9   3  12       92.83       89.07      7.06 o 
  10   3  12        7.53        4.25      7.05 o 
  11   3  12        2.72       -2.45      7.57 o 
  -8   4  12       10.76        3.51      7.63 o 
  -7   4  12      191.75      165.97      9.40 o 
  -6   4  12       95.25       91.30      7.95 o 
  -5   4  12     1018.34      911.09     18.67 o 
  -4   4  12      840.60      769.58     22.80 o 
  -3   4  12      343.62      317.72      8.05 o 
  -2   4  12       49.66       46.35      3.67 o 
  -1   4  12      184.67      170.27      6.56 o 
   0   4  12     1023.82     1055.52     19.61 o 
   1   4  12      221.39      221.41      7.15 o 
   2   4  12       97.37      113.61      3.62 o 
   3   4  12       70.68       65.66      3.65 o 
   4   4  12       69.15       57.59      3.52 o 
   5   4  12     1539.27     1564.85     25.01 o 
   6   4  12     1788.35     1702.32     32.01 o 
   7   4  12     1257.14     1221.85     24.47 o 
   8   4  12      387.21      365.18     11.39 o 
   9   4  12      146.48      129.14      7.93 o 
  10   4  12        6.13       -0.29      7.24 o 
  11   4  12       84.88       62.19      8.76 o 
  -8   5  12        2.87       -3.83      7.37 o 
  -7   5  12      289.86      251.71     11.61 o 
  -6   5  12        1.89        0.84      5.36 o 
  -5   5  12     1132.15     1085.66     21.33 o 
  -4   5  12      686.49      655.22     14.61 o 
  -3   5  12     1986.81     1918.26     29.21 o 
  -2   5  12      451.43      438.24      8.45 o 
  -1   5  12       41.93       36.15      3.26 o 
   0   5  12      142.14      140.22      5.76 o 
   1   5  12        2.30        4.15      4.27 o 
   2   5  12      461.93      477.18      7.76 o 
   3   5  12      379.99      398.09      8.73 o 
   4   5  12     1144.04     1122.34     16.59 o 
   5   5  12       21.61       20.89      4.02 o 
   6   5  12     1916.72     1950.08     36.61 o 
   7   5  12     1068.06     1015.32     26.14 o 
   8   5  12      541.28      495.55     17.72 o 
   9   5  12       17.19       25.71      6.38 o 
  10   5  12      153.21      156.38     10.35 o 
  -7   6  12       36.76       27.40      7.55 o 
  -6   6  12      420.42      397.05     11.79 o 
  -5   6  12       27.10       16.01      5.64 o 
  -4   6  12     1692.05     1670.27     26.08 o 
  -3   6  12     2057.74     1997.60     30.37 o 
  -2   6  12      547.46      552.72     11.94 o 
  -1   6  12       64.85       66.51      3.86 o 
   0   6  12      415.34      421.62     10.00 o 
   1   6  12       60.65       77.22      4.67 o 
   2   6  12       89.16       84.94      3.79 o 
   3   6  12     2087.09     2093.01     28.90 o 
   4   6  12     1680.01     1646.77     23.33 o 
   5   6  12      754.06      789.01     14.37 o 
   6   6  12       62.87       53.92      5.82 o 
   7   6  12      140.05      132.63      7.64 o 
   8   6  12       66.78       60.55      6.82 o 
   9   6  12      165.16      163.98      9.01 o 
  10   6  12       72.63       70.67      8.97 o 
  -7   7  12     1212.94     1200.78     27.87 o 
  -6   7  12      440.57      459.50     12.99 o 
  -5   7  12        5.24       -1.52      5.95 o 
  -4   7  12      621.00      614.28     12.16 o 
  -3   7  12     1352.15     1352.84     21.72 o 
  -2   7  12     2167.92     2159.51     32.55 o 
  -1   7  12      238.29      257.82      7.58 o 
   0   7  12      155.60      160.59      6.42 o 
   1   7  12       14.10       16.03      3.47 o 
   2   7  12      153.14      164.18      5.32 o 
   3   7  12      947.47      912.78     14.16 o 
   4   7  12     2533.92     2635.01     35.97 o 
   5   7  12      833.50      823.88     15.35 o 
   6   7  12      490.57      488.97     22.21 o 
   7   7  12       77.26       74.22      6.88 o 
   8   7  12       25.75       17.29      7.55 o 
   9   7  12       12.66        7.96      7.64 o 
  10   7  12      276.89      255.11     13.39 o 
  -7   8  12       19.10       18.24      6.66 o 
  -6   8  12      994.01     1045.29     19.12 o 
  -5   8  12      483.90      485.82     11.72 o 
  -4   8  12       61.74       74.13      5.34 o 
  -3   8  12      256.60      256.75      8.73 o 
  -2   8  12      897.43      878.98     17.23 o 
  -1   8  12      259.38      246.09      9.96 o 
   0   8  12       48.43       55.92      4.53 o 
   1   8  12       17.84       23.41      3.68 o 
   2   8  12      134.25      125.53      4.95 o 
   3   8  12      899.85      905.25     15.72 o 
   4   8  12     2260.73     2198.77     33.79 o 
   5   8  12     1238.89     1195.49     20.17 o 
   6   8  12     1556.00     1573.02     45.88 o 
   7   8  12      642.10      656.54     16.32 o 
   8   8  12       34.24       38.52      6.98 o 
   9   8  12       38.05       40.75      8.50 o 
  10   8  12      471.80      465.00     17.04 o 
  -7   9  12       11.20        8.13      7.79 o 
  -6   9  12      463.06      511.81     13.77 o 
  -5   9  12     1225.88     1298.24     22.44 o 
  -4   9  12      378.05      366.07      9.43 o 
  -3   9  12       35.96       41.46      5.36 o 
  -2   9  12       44.46       48.33      5.23 o 
  -1   9  12      156.74      155.70      8.36 o 
   0   9  12       52.45       56.12      4.60 o 
   1   9  12      727.85      719.18     12.94 o 
   2   9  12      685.28      700.97     12.74 o 
   3   9  12      179.32      168.68      7.31 o 
   4   9  12      449.22      437.41      9.74 o 
   5   9  12      594.56      569.58     11.49 o 
   6   9  12      830.19      849.37     15.97 o 
   7   9  12       45.35       44.33      6.89 o 
   8   9  12       46.52       44.13      7.43 o 
   9   9  12      184.54      207.40     12.08 o 
  -6  10  12      383.82      401.92     12.66 o 
  -5  10  12     1142.16     1216.93     27.02 o 
  -4  10  12      759.77      814.49     15.15 o 
  -3  10  12       89.53       91.50      6.42 o 
  -2  10  12      143.26      130.55     10.44 o 
  -1  10  12       31.87       29.54     11.36 o 
   0  10  12       64.29       61.79      5.89 o 
   1  10  12     1492.93     1522.81     24.12 o 
   2  10  12     1526.40     1573.56     24.93 o 
   3  10  12      804.20      796.17     16.83 o 
   4  10  12       21.59       16.60      5.37 o 
   5  10  12       56.57       54.43      4.36 o 
   6  10  12      370.88      398.50     11.65 o 
   7  10  12       35.92       21.84      6.65 o 
   8  10  12        0.65       -4.87      8.15 o 
   9  10  12      331.69      331.66     24.56 o 
  -6  11  12      226.33      226.80     11.47 o 
  -5  11  12      234.07      249.50     10.07 o 
  -4  11  12      839.51      901.37     16.22 o 
  -3  11  12      795.12      830.02     15.34 o 
  -2  11  12      308.54      317.17     16.07 o 
  -1  11  12       22.22       23.44     14.03 o 
   0  11  12       21.54       25.21      4.45 o 
   1  11  12      572.65      592.50     14.09 o 
   2  11  12     1669.30     1754.06     27.51 o 
   3  11  12     1698.10     1722.09     32.02 o 
   4  11  12     1022.44     1084.14     21.68 o 
   5  11  12        4.46        9.08      4.08 o 
   6  11  12      118.45      117.98      7.27 o 
   7  11  12      133.26      140.98      7.91 o 
   8  11  12        2.28        0.73      8.69 o 
  -5  12  12        1.34        4.58      7.73 o 
  -4  12  12      364.09      384.76     14.47 o 
  -3  12  12      491.78      496.34     38.91 o 
  -2  12  12       52.84       56.48      9.40 o 
  -1  12  12       43.97       42.67      8.85 o 
   0  12  12        6.27        8.91      4.55 o 
   1  12  12       14.39       17.01      4.61 o 
   2  12  12      999.36     1022.11     17.42 o 
   3  12  12     1667.50     1668.62     31.23 o 
   4  12  12     1684.67     1716.60     32.09 o 
   5  12  12      208.41      196.77     12.07 o 
   6  12  12       65.95       82.18      7.62 o 
   7  12  12        0.27        2.40      6.32 o 
   8  12  12      272.73      287.56     18.14 o 
  -4  13  12      253.58      306.86     22.33 o 
  -3  13  12        2.33        0.35      7.11 o 
  -2  13  12        2.45        0.40      8.21 o 
  -1  13  12       34.14       24.22      8.42 o 
   0  13  12      972.04     1003.42     24.25 o 
   1  13  12        2.45        8.21      4.63 o 
   2  13  12      180.51      183.83      9.99 o 
   3  13  12      135.48      136.83      9.83 o 
   4  13  12      311.91      313.47     10.53 o 
   5  13  12     1203.28     1176.80     23.27 o 
   6  13  12        1.71        7.07      8.04 o 
   7  13  12        0.94        5.03      8.68 o 
  -3  14  12        8.70        2.50      8.99 o 
  -2  14  12      222.66      206.99     14.68 o 
  -1  14  12      328.71      363.35     17.54 o 
   0  14  12      776.41      781.91     23.25 o 
   1  14  12      362.27      349.56      9.69 o 
   2  14  12      436.03      435.46      9.90 o 
   3  14  12        2.25        0.69      5.48 o 
   4  14  12     1117.12     1136.14     22.83 o 
   5  14  12      309.09      322.75     10.36 o 
   6  14  12       75.61       74.11      9.28 o 
  -2  15  12       58.44       70.94     10.46 o 
  -1  15  12      399.56      405.63     18.74 o 
   0  15  12      499.37      511.71     27.12 o 
   1  15  12      142.37      148.70     14.99 o 
   2  15  12     2139.93     2211.10     34.20 o 
   3  15  12       68.72       63.86      6.45 o 
   4  15  12      542.17      572.97     14.37 o 
   5  15  12       33.11       45.77      8.72 o 
   0  16  12       18.74       23.07      9.58 o 
   1  16  12      925.71      894.44     22.37 o 
   2  16  12      498.34      531.45     15.54 o 
   3  16  12      891.50      888.33     35.63 o 
  -1 -11  13      558.19      612.91     13.45 o 
   0 -11  13       46.45       43.17     10.56 o 
   1 -11  13      101.01      106.75     11.70 o 
   2 -11  13      110.37      102.49     11.93 o 
   3 -11  13      135.30      149.33     10.10 o 
   4 -11  13       82.23       81.90      9.44 o 
  -2 -10  13       77.17       91.44     11.05 o 
  -1 -10  13      511.03      595.40     16.15 o 
   0 -10  13      171.95      160.97     12.24 o 
   1 -10  13       26.78       23.93      9.71 o 
   2 -10  13        2.48       -7.14      9.45 o 
   3 -10  13       26.66       31.58     12.14 o 
   4 -10  13      405.70      380.18     14.69 o 
   5 -10  13      210.93      235.17     13.88 o 
  -3  -9  13      407.75      404.47     19.00 o 
  -2  -9  13      109.59      116.01     11.33 o 
  -1  -9  13       72.85       83.38     12.97 o 
   0  -9  13      402.19      427.51     15.23 o 
   1  -9  13       46.78       49.19      9.71 o 
   2  -9  13        4.86        8.88      9.19 o 
   3  -9  13       37.22       44.72      7.62 o 
   4  -9  13       20.08       28.67      7.63 o 
   5  -9  13      107.40      127.47      9.24 o 
   6  -9  13      323.46      315.40     14.54 o 
  -4  -8  13      765.72      758.85     28.14 o 
  -3  -8  13      320.32      317.87     12.92 o 
  -2  -8  13       59.45       65.89      9.87 o 
  -1  -8  13       34.19       42.63      6.16 o 
   0  -8  13      293.37      326.93     11.33 o 
   1  -8  13       32.80       42.74      9.28 o 
   2  -8  13     1562.10     1622.13     50.11 o 
   3  -8  13      531.75      482.46     36.18 o 
   4  -8  13      411.13      413.57     21.99 o 
   5  -8  13       58.87       44.22      6.36 o 
   6  -8  13        2.66        7.12      7.70 o 
   7  -8  13      258.05      274.30     14.18 o 
  -5  -7  13       19.56       15.90     10.14 o 
  -4  -7  13     1606.66     1546.63     48.38 o 
  -3  -7  13      611.83      575.03     16.88 o 
  -2  -7  13      147.68      145.48      8.56 o 
  -1  -7  13      394.10      423.49     12.63 o 
   0  -7  13      112.57      118.90      8.34 o 
   1  -7  13        4.88        9.97      7.92 o 
   2  -7  13      586.03      618.95     23.12 o 
   3  -7  13     1441.57     1519.28     35.21 o 
   4  -7  13      572.32      570.79     13.88 o 
   5  -7  13      427.75      441.20     12.19 o 
   6  -7  13      137.71      132.46      9.79 o 
   7  -7  13        0.33        7.86      8.05 o 
   8  -7  13       12.28        3.62      8.01 o 
  -5  -6  13        5.24        3.21      9.55 o 
  -4  -6  13       31.95       23.84      9.63 o 
  -3  -6  13      216.03      212.95     15.89 o 
  -2  -6  13      614.05      610.51     28.58 o 
  -1  -6  13       77.72       82.07      5.43 o 
   0  -6  13      154.13      183.15      7.40 o 
   1  -6  13        9.73       10.36      5.00 o 
   2  -6  13        1.67        5.97      8.36 o 
   3  -6  13      145.06      144.65      7.17 o 
   4  -6  13     1347.41     1394.02     26.46 o 
   5  -6  13     1305.34     1305.72     31.52 o 
   6  -6  13       52.89       38.94      7.67 o 
   7  -6  13      106.84      103.24      9.10 o 
   8  -6  13       53.94       60.97      8.63 o 
  -6  -5  13     1127.38     1123.99     37.91 o 
  -5  -5  13      217.83      190.10     13.54 o 
  -4  -5  13      409.84      378.06     18.60 o 
  -3  -5  13      110.67      128.47      8.28 o 
  -2  -5  13      378.61      365.89     12.86 o 
  -1  -5  13        1.32        2.46      5.67 o 
   0  -5  13      271.70      296.52     10.29 o 
   1  -5  13       97.39      102.49      6.32 o 
   2  -5  13      129.05      147.84      8.44 o 
   3  -5  13        1.18        5.12      4.90 o 
   4  -5  13      884.45      936.37     19.16 o 
   5  -5  13      320.48      308.15     14.30 o 
   6  -5  13      407.14      397.50     14.31 o 
   7  -5  13       32.08       28.74      7.43 o 
   8  -5  13        0.54        3.89      7.51 o 
   9  -5  13       44.23       42.30      8.59 o 
  -6  -4  13      208.74      204.53     10.61 o 
  -5  -4  13     1219.65     1191.96     28.01 o 
  -4  -4  13      245.63      241.23     14.78 o 
  -3  -4  13        8.36        1.72      6.15 o 
  -2  -4  13       29.23       35.87      7.99 o 
  -1  -4  13      371.80      390.39     13.49 o 
   0  -4  13      134.13      127.46      5.80 o 
   1  -4  13      759.22      785.52     17.66 o 
   2  -4  13     2132.75     2211.06     48.39 o 
   3  -4  13       75.27       70.89      5.67 o 
   4  -4  13      104.30      119.14      6.42 o 
   5  -4  13      406.46      353.77     23.92 o 
   6  -4  13       26.21       32.33      7.25 o 
   7  -4  13      160.00      153.20      9.64 o 
   8  -4  13        0.52       -0.61      8.31 o 
   9  -4  13        5.76        7.24      7.56 o 
  -7  -3  13        2.40       18.51     10.98 o 
  -6  -3  13      333.02      337.20     13.87 o 
  -5  -3  13      571.30      574.52     16.64 o 
  -4  -3  13     1672.73     1623.46     50.23 o 
  -3  -3  13        6.89       -1.72      7.59 o 
  -2  -3  13        0.18       -1.10      5.41 o 
  -1  -3  13       15.59       13.17      4.13 o 
   0  -3  13      209.05      203.01      7.42 o 
   1  -3  13      847.88      904.12     17.33 o 
   2  -3  13      664.52      720.63     15.19 o 
   3  -3  13     1313.85     1258.16     23.83 o 
   4  -3  13      272.39      285.34     14.58 o 
   5  -3  13        8.88       13.71      6.36 o 
   6  -3  13      149.39      167.32      9.45 o 
   7  -3  13       17.29       18.68      7.06 o 
   8  -3  13      158.85      140.58      9.41 o 
   9  -3  13      223.29      208.89     11.62 o 
  10  -3  13       49.28       42.01      8.23 o 
  -7  -2  13       98.48       76.13     12.08 o 
  -6  -2  13        9.10        8.40      5.77 o 
  -5  -2  13       62.34       59.98      6.11 o 
  -4  -2  13      305.22      307.69     11.65 o 
  -3  -2  13      644.83      581.72     22.36 o 
  -2  -2  13       22.45       16.02      7.50 o 
  -1  -2  13      152.45      174.17      6.93 o 
   0  -2  13        0.36        3.03      3.97 o 
   1  -2  13      921.43      931.34     17.79 o 
   2  -2  13     1013.88     1023.59     17.20 o 
   3  -2  13     1949.40     1929.31     34.53 o 
   4  -2  13     1923.23     1937.44     34.72 o 
   5  -2  13        3.21       -5.42      4.72 o 
   6  -2  13       32.55       35.82      6.63 o 
   7  -2  13      234.00      217.82      9.26 o 
   8  -2  13      374.62      339.80     11.10 o 
   9  -2  13      212.18      208.72     11.36 o 
  10  -2  13      410.47      381.24     14.78 o 
  -7  -1  13      674.69      687.84     27.81 o 
  -6  -1  13      565.46      536.39     17.62 o 
  -5  -1  13       17.48       10.33      5.29 o 
  -4  -1  13      249.95      235.75      8.93 o 
  -3  -1  13      100.61       87.69      6.89 o 
  -2  -1  13       10.98       11.12      5.41 o 
  -1  -1  13      261.60      281.11     13.15 o 
   0  -1  13      114.02      108.37      5.31 o 
   1  -1  13       50.91       50.11      4.60 o 
   2  -1  13     1828.05     1832.10     25.06 o 
   3  -1  13     2053.66     2036.03     28.17 o 
   4  -1  13      189.51      202.62      8.07 o 
   5  -1  13      336.24      317.28      9.77 o 
   6  -1  13       21.60       17.95      5.37 o 
   7  -1  13       50.24       46.92      5.92 o 
   8  -1  13      606.28      559.38     14.23 o 
   9  -1  13      309.35      281.01     12.13 o 
  10  -1  13      634.53      575.11     18.15 o 
  -7   0  13      642.68      622.01     26.05 o 
  -6   0  13      362.27      353.11     14.11 o 
  -5   0  13      238.53      235.07      9.00 o 
  -4   0  13       27.87       23.93      5.23 o 
  -3   0  13       15.26       16.59      4.67 o 
  -2   0  13       23.43       28.30      5.66 o 
  -1   0  13     1048.12      991.12     18.72 o 
   0   0  13     1345.91     1358.25     29.09 o 
   1   0  13      539.65      537.74     11.81 o 
   2   0  13       20.83       24.99      3.33 o 
   3   0  13      136.85      127.42      4.59 o 
   4   0  13      414.97      425.71      9.52 o 
   5   0  13      552.69      514.69     12.91 o 
   6   0  13       36.76       35.76      5.68 o 
   7   0  13      387.76      359.96     11.06 o 
   8   0  13       30.60       23.50      6.07 o 
   9   0  13      594.28      513.58     29.45 o 
  10   0  13      414.53      381.13     14.60 o 
  -7   1  13      330.27      321.88     18.98 o 
  -6   1  13      777.68      716.13     20.68 o 
  -5   1  13      267.84      235.67      9.21 o 
  -4   1  13      505.14      517.33     13.22 o 
  -3   1  13        9.00        9.59      4.68 o 
  -2   1  13      111.82      107.72      7.11 o 
  -1   1  13      326.14      330.06      8.83 o 
   0   1  13     1505.92     1558.66     27.80 o 
   1   1  13     2879.50     2813.67     47.92 o 
   2   1  13      751.22      789.48     11.14 o 
   3   1  13        3.37        7.37      3.52 o 
   4   1  13      158.72      166.01      6.35 o 
   5   1  13       10.70        9.76      4.06 o 
   6   1  13      644.27      607.08     15.65 o 
   7   1  13      362.39      357.39     10.82 o 
   8   1  13      678.01      598.82     18.03 o 
   9   1  13       40.87       36.67      7.40 o 
  10   1  13      329.66      294.53     21.81 o 
  -7   2  13      101.91      101.85     12.58 o 
  -6   2  13      774.44      735.89     21.65 o 
  -5   2  13      187.79      171.18      6.63 o 
  -4   2  13       12.27       23.28      5.29 o 
  -3   2  13       13.73       12.91      4.01 o 
  -2   2  13        0.53        5.78      3.78 o 
  -1   2  13      123.40      133.62      5.79 o 
   0   2  13     4789.86     4758.94     79.41 o 
   1   2  13     2728.63     2726.31     46.52 o 
   2   2  13      838.59      888.58     12.31 o 
   3   2  13      435.30      422.76      9.48 o 
   4   2  13       36.03       37.91      3.40 o 
   5   2  13       23.55       15.73      4.11 o 
   6   2  13        3.97        1.95      5.11 o 
   7   2  13      374.31      350.90     10.82 o 
   8   2  13      827.42      780.84     17.92 o 
   9   2  13      516.95      480.62     15.72 o 
  10   2  13        1.02       -2.93      9.02 o 
  -7   3  13       25.16       17.09      6.02 o 
  -6   3  13        3.99       -3.34      4.77 o 
  -5   3  13      461.61      429.75      9.03 o 
  -4   3  13       88.32       71.62      4.55 o 
  -3   3  13      261.96      259.24      6.89 o 
  -2   3  13      708.39      668.08     12.47 o 
  -1   3  13       95.07       97.91      5.01 o 
   0   3  13       58.60       52.21      4.44 o 
   1   3  13     2894.05     2990.36     50.79 o 
   2   3  13     1043.88     1106.05     14.75 o 
   3   3  13     1948.27     1908.64     26.59 o 
   4   3  13        7.43       10.09      3.17 o 
   5   3  13       93.92       93.07      5.16 o 
   6   3  13      100.78       99.80      6.53 o 
   7   3  13      184.24      190.07     13.14 o 
   8   3  13     1028.59      943.15     32.00 o 
   9   3  13      943.54      885.36     19.77 o 
  10   3  13      151.75      122.88      9.60 o 
  -7   4  13      628.94      563.22     13.91 o 
  -6   4  13       12.13        9.04      5.84 o 
  -5   4  13       58.63       60.09      7.29 o 
  -4   4  13       42.75       46.59      4.82 o 
  -3   4  13      222.65      214.29      6.92 o 
  -2   4  13     1009.92      940.05     15.86 o 
  -1   4  13     3294.41     3247.04     82.48 o 
   0   4  13      698.44      718.10     14.58 o 
   1   4  13        5.57       21.21     11.27 o 
   2   4  13     2618.74     2654.10     39.88 o 
   3   4  13      220.64      256.91      6.45 o 
   4   4  13       54.62       54.45      3.76 o 
   5   4  13        8.84       11.39      4.04 o 
   6   4  13       74.94       67.20      6.18 o 
   7   4  13      391.60      382.67     11.41 o 
   8   4  13      722.55      675.52     16.53 o 
   9   4  13     1021.77      979.75     26.09 o 
  10   4  13      163.76      170.64     12.40 o 
  -7   5  13      952.43      844.93     23.67 o 
  -6   5  13       75.81       74.07      6.98 o 
  -5   5  13       36.94       33.99      6.00 o 
  -4   5  13        2.93       -2.69      4.36 o 
  -3   5  13       18.72       18.83      4.41 o 
  -2   5  13     1158.98     1098.19     19.00 o 
  -1   5  13     1330.57     1343.09     24.27 o 
   0   5  13      430.93      447.32     10.62 o 
   1   5  13      333.61      335.59      9.54 o 
   2   5  13        3.94        7.69      3.42 o 
   3   5  13       74.61       78.25      4.09 o 
   4   5  13       11.72       13.96      3.40 o 
   5   5  13      111.58      111.97      5.78 o 
   6   5  13      272.99      276.95     10.00 o 
   7   5  13      610.22      597.97     15.06 o 
   8   5  13      677.14      664.51     16.47 o 
   9   5  13      159.81      149.71     10.14 o 
  10   5  13      952.21      934.71     25.42 o 
  -7   6  13      269.35      248.72     24.19 o 
  -6   6  13        6.95       10.06      6.28 o 
  -5   6  13        0.61       -5.33      5.66 o 
  -4   6  13       11.44       12.21      4.62 o 
  -3   6  13        1.07       -2.99      4.04 o 
  -2   6  13      907.57      843.44     20.76 o 
  -1   6  13     1039.65     1102.92     22.44 o 
   0   6  13     1715.32     1709.58     30.20 o 
   1   6  13     1574.84     1565.11     28.40 o 
   2   6  13      111.46      103.27      5.37 o 
   3   6  13      125.98      106.07      4.53 o 
   4   6  13       80.68       84.25      4.81 o 
   5   6  13      563.66      593.42     12.42 o 
   6   6  13      781.67      779.12     18.15 o 
   7   6  13      246.28      234.80      9.68 o 
   8   6  13      338.92      327.17     11.62 o 
   9   6  13       15.74       19.40      8.06 o 
  10   6  13      175.97      180.12     11.97 o 
  -7   7  13        2.79       -5.01      8.79 o 
  -6   7  13      437.95      431.15     14.96 o 
  -5   7  13       10.01        3.57      5.90 o 
  -4   7  13      375.06      390.70      9.89 o 
  -3   7  13      670.87      667.63     13.05 o 
  -2   7  13      188.96      179.12     13.41 o 
  -1   7  13      821.75      806.89     20.38 o 
   0   7  13     1610.05     1608.89     34.50 o 
   1   7  13      953.82      983.04     18.78 o 
   2   7  13      609.09      630.79     11.88 o 
   3   7  13        0.13        3.46      3.94 o 
   4   7  13        5.22        6.95      3.58 o 
   5   7  13      396.52      368.44      9.35 o 
   6   7  13     1663.60     1734.05     27.99 o 
   7   7  13      960.09      940.43     20.60 o 
   8   7  13     1137.94     1164.16     24.66 o 
   9   7  13      119.82      110.79     12.62 o 
  10   7  13       48.56       54.67      9.58 o 
  -6   8  13        0.24        0.59      7.51 o 
  -5   8  13      223.79      209.03      9.09 o 
  -4   8  13     1099.87     1128.59     19.25 o 
  -3   8  13      190.19      193.68      7.01 o 
  -2   8  13      435.02      448.88     19.22 o 
  -1   8  13      146.39      148.07      8.00 o 
   0   8  13      613.89      653.82     14.21 o 
   1   8  13      992.65     1014.03     19.30 o 
   2   8  13      115.95      106.48      4.97 o 
   3   8  13       23.98       27.38      4.42 o 
   4   8  13        7.19        7.46      3.77 o 
   5   8  13        2.42        6.65      4.38 o 
   6   8  13      786.81      790.69     15.16 o 
   7   8  13     1313.85     1255.50     25.94 o 
   8   8  13      650.17      679.85     17.58 o 
   9   8  13      285.11      283.35     14.33 o 
  -6   9  13        1.03       -3.32      7.63 o 
  -5   9  13       27.81       31.15      6.78 o 
  -4   9  13      232.81      222.80      7.82 o 
  -3   9  13      506.05      517.44     12.51 o 
  -2   9  13      692.77      764.12     26.90 o 
  -1   9  13      234.55      219.87     10.06 o 
   0   9  13        1.68        1.16      5.23 o 
   1   9  13      145.47      145.02      6.14 o 
   2   9  13       25.88       21.05      4.05 o 
   3   9  13        2.50        1.45      4.79 o 
   4   9  13     1295.56     1350.34     22.57 o 
   5   9  13       56.67       52.10      5.17 o 
   6   9  13        3.39       12.85      4.81 o 
   7   9  13      266.95      278.51     11.31 o 
   8   9  13      120.03      128.35     10.43 o 
   9   9  13      932.59      938.08     26.36 o 
  -5  10  13      117.52      120.44      9.57 o 
  -4  10  13      100.64       88.89      6.76 o 
  -3  10  13      896.28      940.52     31.80 o 
  -2  10  13     1901.53     1965.38     59.13 o 
  -1  10  13      543.74      556.55     21.76 o 
   0  10  13      359.78      396.50      9.99 o 
   1  10  13      315.02      324.94      9.17 o 
   2  10  13       34.92       35.52      5.52 o 
   3  10  13      104.81      104.45      6.37 o 
   4  10  13      868.84      867.70     18.51 o 
   5  10  13     1227.95     1206.52     33.48 o 
   6  10  13      116.86      120.45      6.56 o 
   7  10  13       42.34       49.43      7.49 o 
   8  10  13      369.65      365.98     15.45 o 
   9  10  13      290.62      288.03     17.01 o 
  -5  11  13       24.68       24.72      6.36 o 
  -4  11  13       22.13       24.95     10.53 o 
  -3  11  13      119.49      110.09     10.93 o 
  -2  11  13      966.95     1023.44     33.89 o 
  -1  11  13     1408.70     1387.70     31.83 o 
   0  11  13       68.60       69.93      5.12 o 
   1  11  13       29.09       35.77      4.82 o 
   2  11  13       87.33      102.36      5.25 o 
   3  11  13      748.68      755.93     16.61 o 
   4  11  13      270.52      260.45     11.72 o 
   5  11  13      920.71      889.84     45.32 o 
   6  11  13     1408.18     1481.62     28.54 o 
   7  11  13      158.22      160.01      8.55 o 
   8  11  13        0.60       -2.96      8.72 o 
  -4  12  13      209.51      214.20     15.42 o 
  -3  12  13       36.20       50.25     10.01 o 
  -2  12  13       80.66       86.31     10.40 o 
  -1  12  13      103.17      111.59      7.85 o 
   0  12  13      505.32      538.46     21.32 o 
   1  12  13      129.82      136.88      6.24 o 
   2  12  13       19.43       18.51      4.45 o 
   3  12  13        0.42       -2.36      5.15 o 
   4  12  13      146.53      129.86      7.81 o 
   5  12  13      255.29      252.76      9.12 o 
   6  12  13     1074.29     1139.67     29.07 o 
   7  12  13      847.21      881.85     19.61 o 
  -4  13  13      207.32      208.81     14.81 o 
  -3  13  13      458.07      436.05     19.35 o 
  -2  13  13      200.78      204.85     14.63 o 
  -1  13  13      372.47      380.96     13.41 o 
   0  13  13      294.51      305.11     14.35 o 
   1  13  13       37.45       45.20      7.51 o 
   2  13  13      201.48      182.65      7.00 o 
   3  13  13      221.70      235.26      9.57 o 
   4  13  13      208.73      235.46      9.53 o 
   5  13  13      369.63      389.28     11.11 o 
   6  13  13      471.57      488.57     17.06 o 
   7  13  13      317.86      323.93     14.57 o
[truncated: 58,352 more chars]
